# Supplementary material for: 4-Sulfamoylanilinium chloride
Source: Acta Crystallogr Sect E Struct Rep Online. 2010 May 29;66(Pt 6):o1488. doi: 10.1107/S1600536810019471 (PMC2979367; doi:10.1107/S1600536810019471)
Supplement: Supplementary file 1 [file e-66-o1488-sup1.cif]

##############################################################################
###                                                                        ###
###        Electronic paper (Acta Crystallographica Section E)             ###
###                                                                        ###
##############################################################################
#                                                                            #
# This CIF contains the data in a paper accepted for publication in Acta     #
# Crystallographica Section E. It conforms to the requirements of Notes      #
# for Authors for Section E, and has been peer reviewed under the auspices   #
# of the IUCr Commission on Journals.                                        #
#                                                                            #
# Full details of the Crystallographic Information File format               #
# are given in the paper "The Crystallographic Information File (CIF):       #
# a New Standard Archive File for Crystallography" by S. R. Hall, F. H.      #
# Allen and I. D. Brown [Acta Cryst. (1991), A47, 655-685].                  #
#                                                                            #
# The current version of the core CIF dictionary is obtainable from          #
# ftp://ftp.iucr.org/pub/cif_core.dic. The current version number is 2.4.    #
#                                                                            #
# Software is freely available for graphical display of the structure(s) in  #
# this CIF.  For information consult the CIF home page http://www.iucr.org/  #
# cif/home.html                                                              #
#                                                                            #
# This file may be used for bona fide research purposes within the           #
# scientific community so long as proper attribution is given to the journal # 
# article from which it was obtained.                                        #
#                                                                            #
##############################################################################
                                             
data_I
_audit_creation_method     SHELXL-97
_chemical_name_systematic
;
4-Sulfamoylanilinium chloride
;
_chemical_name_common     ?
_chemical_formula_moiety     'C6 H9 N2 O2 S +, Cl -'
_chemical_formula_sum     'C6 H9 Cl1 N2 O2 S1'
_chemical_formula_iupac     'C6 H9 N2 O2 S +, Cl -'
_chemical_formula_weight     208.66
_chemical_melting_point     ?
_symmetry_cell_setting     orthorhombic
_symmetry_space_group_name_H-M     'P b n b'
_symmetry_space_group_name_Hall     '-P 2bc 2ab'
loop_
    _symmetry_equiv_pos_as_xyz
    'x, y, z'
    '-x+1/2, y, -z+1/2'
    '-x, -y+1/2, z+1/2'
    'x+1/2, -y+1/2, -z'
    '-x, -y, -z'
    'x-1/2, -y, z-1/2'
    'x, y-1/2, -z-1/2'
    '-x-1/2, y-1/2, z'
_cell_length_a     7.4608(2)
_cell_length_b     7.7278(2)
_cell_length_c     31.694(2)
_cell_angle_alpha     90.00
_cell_angle_beta     90.00
_cell_angle_gamma     90.00
_cell_volume     1827.35(13)
_cell_formula_units_Z     8
_cell_measurement_reflns_used     25
_cell_measurement_theta_min     10
_cell_measurement_theta_max     15
_cell_measurement_temperature     298(2)
_exptl_crystal_description     prism
_exptl_crystal_colour     colourless
_exptl_crystal_size_max     0.3
_exptl_crystal_size_mid     0.2
_exptl_crystal_size_min     0.1
_exptl_crystal_density_diffrn     1.517
_exptl_crystal_density_meas     ?
_exptl_crystal_density_method     'not measured'
_exptl_crystal_F_000     864
_exptl_absorpt_coefficient_mu     0.608
_exptl_absorpt_correction_type     psi-scan
_exptl_absorpt_process_details     '(North <i>et al.</i>,  1968)'
_exptl_absorpt_correction_T_min     0.9820
_exptl_absorpt_correction_T_max     0.9939
_exptl_special_details
;
Number of psi-scan sets used was   5
Theta correction was applied.
Averaged transmission function was used.
No Fourier smoothing was applied (North et al, 1968).
;
_diffrn_ambient_temperature     298(2)
_diffrn_radiation_type     MoK\a
_diffrn_radiation_wavelength     0.71073
_diffrn_radiation_source     'fine-focus sealed tube'
_diffrn_radiation_monochromator     graphite
_diffrn_measurement_device_type     'Enraf--Nonius CAD-4'
_diffrn_measurement_method     'Non-profiled \w/2\q scans'
_diffrn_detector_area_resol_mean     ?
_diffrn_reflns_number     2906
_diffrn_reflns_av_R_equivalents     0.0329
_diffrn_reflns_av_sigmaI/netI     0.0329
_diffrn_reflns_theta_min     2.57
_diffrn_reflns_theta_max     26.97
_diffrn_reflns_theta_full     26.97
_diffrn_measured_fraction_theta_max     0.999
_diffrn_measured_fraction_theta_full     0.999
_diffrn_reflns_limit_h_min     -9
_diffrn_reflns_limit_h_max     2
_diffrn_reflns_limit_k_min     -1
_diffrn_reflns_limit_k_max     9
_diffrn_reflns_limit_l_min     -1
_diffrn_reflns_limit_l_max     40
_diffrn_standards_number     2
_diffrn_standards_interval_count     ?
_diffrn_standards_interval_time     120
_diffrn_standards_decay_%     0
loop_
    _diffrn_standard_refln_index_h
    _diffrn_standard_refln_index_k
    _diffrn_standard_refln_index_l
    -5 -1 3
    -1 -1 16
_refine_special_details
;
Refinement of <i>F</i>^2^ against ALL reflections. The weighted <i>R</i>-factor
wR and goodness of fit <i>S</i> are based on <i>F</i>^2^, conventional
<i>R</i>-factors <i>R</i> are based on <i>F</i>, with <i>F</i> set to zero for
negative <i>F</i>^2^. The threshold expression of <i>F</i>^2^ >
\s(<i>F</i>^2^) is used only for calculating <i>R</i>-factors(gt) etc. and is
not relevant to the choice of reflections for refinement. <i>R</i>-factors
based on <i>F</i>^2^ are statistically about twice as large as those based on
<i>F</i>, and <i>R</i>- factors based on ALL data will be even larger.
;
_reflns_number_total     1989
_reflns_number_gt     1442
_reflns_threshold_expression     I>2\s(I)
_refine_ls_structure_factor_coef     Fsqd
_refine_ls_matrix_type     full
_refine_ls_R_factor_all     0.0733
_refine_ls_R_factor_gt     0.0419
_refine_ls_wR_factor_gt     0.1404
_refine_ls_wR_factor_ref     0.1822
_refine_ls_goodness_of_fit_ref     1.069
_refine_ls_restrained_S_all     1.069
_refine_ls_number_reflns     1989
_refine_ls_number_parameters     110
_refine_ls_number_restraints     0
_refine_ls_hydrogen_treatment     constr
_refine_ls_weighting_scheme     calc
_refine_ls_weighting_details
         'calc w=1/[\s^2^(Fo^2^)+(0.1231P)^2^+0.2341P] where P=(Fo^2^+2Fc^2^)/3'
_atom_sites_solution_hydrogens     geom
_atom_sites_solution_primary     direct
_atom_sites_solution_secondary     difmap
_refine_ls_shift/su_max     0.001
_refine_ls_shift/su_mean     0.000
_refine_diff_density_max     0.415
_refine_diff_density_min     -0.436
_refine_ls_extinction_method     none
_refine_ls_extinction_coef     ?
loop_
    _atom_type_symbol
    _atom_type_description
    _atom_type_scat_dispersion_real
    _atom_type_scat_dispersion_imag
    _atom_type_scat_source
    'C' 'C' 0.0033 0.0016
                         'International Tables Vol C Tables 4.2.6.8 and 6.1.1.4'
    'H' 'H' 0.0000 0.0000
                         'International Tables Vol C Tables 4.2.6.8 and 6.1.1.4'
    'Cl' 'Cl' 0.1484 0.1585
                         'International Tables Vol C Tables 4.2.6.8 and 6.1.1.4'
    'N' 'N' 0.0061 0.0033
                         'International Tables Vol C Tables 4.2.6.8 and 6.1.1.4'
    'O' 'O' 0.0106 0.0060
                         'International Tables Vol C Tables 4.2.6.8 and 6.1.1.4'
    'S' 'S' 0.1246 0.1234
                         'International Tables Vol C Tables 4.2.6.8 and 6.1.1.4'
_computing_data_collection     'CAD-4 EXPRESS (Enraf--Nonius, 1994)'
_computing_cell_refinement     'CAD-4 EXPRESS (Enraf--Nonius, 1994)'
_computing_data_reduction     'XCAD4 (Harms & Wocadlo, 1995)'
_computing_structure_solution     'SHELXS97 (Sheldrick, 2008)'
_computing_structure_refinement     'SHELXL97 (Sheldrick, 2008)'
_computing_molecular_graphics     'ORTEP-3 for Windows (Farrugia, 1997)'
_computing_publication_material     'WinGX (Farrugia, 1999)'
loop_
    _atom_site_type_symbol
    _atom_site_label
    _atom_site_fract_x
    _atom_site_fract_y
    _atom_site_fract_z
    _atom_site_U_iso_or_equiv
    _atom_site_adp_type
    _atom_site_calc_flag
    _atom_site_refinement_flags
    _atom_site_occupancy
    _atom_site_disorder_assembly
    _atom_site_disorder_group
    S S1 -0.01848(14) 0.91801(12) 0.80899(3) 0.0494(3) Uani d . 1 . .
    O O1 0.0885(5) 1.0213(4) 0.78197(10) 0.0826(11) Uani d . 1 . .
    O O2 -0.1835(5) 0.9862(4) 0.82564(9) 0.0718(10) Uani d . 1 . .
    N N1 0.4306(4) 0.7241(3) 0.95815(9) 0.0394(6) Uani d . 1 . .
    H H1A 0.4863 0.8185 0.9675 0.059 Uiso calc R 1 . .
    H H1B 0.5114 0.6443 0.9512 0.059 Uiso calc R 1 . .
    H H1C 0.3596 0.6828 0.9783 0.059 Uiso calc R 1 . .
    N N2 -0.0703(5) 0.7452(5) 0.78407(10) 0.0623(9) Uani d . 1 . .
    H H21 0.0127 0.7023 0.7694 0.075 Uiso d R 1 . .
    H H22 -0.1381 0.6733 0.7963 0.075 Uiso d R 1 . .
    C C1 0.3224(4) 0.7679(3) 0.92096(9) 0.0317(6) Uani d . 1 . .
    C C2 0.1373(4) 0.7587(4) 0.92407(10) 0.0402(7) Uani d . 1 . .
    H H2 0.0833 0.7210 0.9489 0.048 Uiso calc R 1 . .
    C C3 0.0345(4) 0.8064(5) 0.88976(10) 0.0433(7) Uani d . 1 . .
    H H3 -0.0898 0.8026 0.8915 0.052 Uiso calc R 1 . .
    C C4 0.1162(4) 0.8597(4) 0.85296(9) 0.0368(7) Uani d . 1 . .
    C C5 0.3026(5) 0.8677(4) 0.84957(11) 0.0438(8) Uani d . 1 . .
    H H5 0.3563 0.9039 0.8246 0.053 Uiso calc R 1 . .
    C C6 0.4060(4) 0.8208(4) 0.88399(11) 0.0444(7) Uani d . 1 . .
    H H6 0.5304 0.8246 0.8824 0.053 Uiso calc R 1 . .
    Cl Cl1 0.72981(10) 1.00078(9) 0.97197(3) 0.0408(3) Uani d . 1 . .
loop_
    _atom_site_aniso_label
    _atom_site_aniso_U_11
    _atom_site_aniso_U_22
    _atom_site_aniso_U_33
    _atom_site_aniso_U_12
    _atom_site_aniso_U_13
    _atom_site_aniso_U_23
    S1 0.0590(6) 0.0496(5) 0.0396(5) 0.0060(4) -0.0092(4) 0.0052(4)
    O1 0.097(3) 0.084(2) 0.066(2) -0.0156(19) -0.015(2) 0.0379(16)
    O2 0.0707(18) 0.084(2) 0.0607(19) 0.0399(17) -0.0180(16) -0.0076(15)
    N1 0.0340(12) 0.0321(13) 0.0521(16) -0.0016(10) -0.0096(11) 0.0030(11)
    N2 0.067(2) 0.075(2) 0.0450(17) -0.0057(18) -0.0046(16) -0.0158(15)
    C1 0.0284(12) 0.0237(12) 0.0432(16) 0.0010(11) -0.0005(12) -0.0017(11)
    C2 0.0327(15) 0.0508(17) 0.0373(15) -0.0017(14) 0.0024(12) 0.0058(13)
    C3 0.0273(13) 0.0593(19) 0.0431(18) 0.0005(14) -0.0008(13) 0.0031(15)
    C4 0.0395(16) 0.0311(14) 0.0397(17) 0.0025(12) -0.0044(13) -0.0011(12)
    C5 0.0416(17) 0.0449(18) 0.0450(19) -0.0025(14) 0.0098(13) 0.0050(14)
    C6 0.0306(14) 0.0488(18) 0.0536(19) -0.0019(14) 0.0052(14) 0.0001(15)
    Cl1 0.0310(4) 0.0328(5) 0.0586(6) -0.0038(3) 0.0016(3) 0.0013(3)
_geom_special_details
;
 All esds (except the esd in the dihedral angle between two l.s. planes)
 are estimated using the full covariance matrix.  The cell esds are taken
 into account individually in the estimation of esds in distances, angles
 and torsion angles; correlations between esds in cell parameters are only
 used when they are defined by crystal symmetry.  An approximate (isotropic)
 treatment of cell esds is used for estimating esds involving l.s. planes.
;
loop_
    _geom_bond_atom_site_label_1
    _geom_bond_atom_site_label_2
    _geom_bond_site_symmetry_2
    _geom_bond_distance
    _geom_bond_publ_flag
    S1 O1 . 1.417(3) ?
    S1 O2 . 1.439(4) ?
    S1 N2 . 1.599(3) ?
    S1 C4 . 1.776(3) ?
    N1 C1 . 1.468(4) ?
    N1 H1A . 0.8900 ?
    N1 H1B . 0.8900 ?
    N1 H1C . 0.8900 ?
    N2 H21 . 0.8433 ?
    N2 H22 . 0.8457 ?
    C1 C2 . 1.386(4) ?
    C1 C6 . 1.389(4) ?
    C2 C3 . 1.381(4) ?
    C2 H2 . 0.9300 ?
    C3 C4 . 1.379(4) ?
    C3 H3 . 0.9300 ?
    C4 C5 . 1.396(5) ?
    C5 C6 . 1.384(5) ?
    C5 H5 . 0.9300 ?
    C6 H6 . 0.9300 ?
loop_
    _geom_angle_atom_site_label_1
    _geom_angle_atom_site_label_2
    _geom_angle_atom_site_label_3
    _geom_angle_site_symmetry_1
    _geom_angle_site_symmetry_3
    _geom_angle
    _geom_angle_publ_flag
    O1 S1 O2 . . 119.8(2) ?
    O1 S1 N2 . . 107.9(2) ?
    O2 S1 N2 . . 106.3(2) ?
    O1 S1 C4 . . 107.35(18) ?
    O2 S1 C4 . . 106.81(16) ?
    N2 S1 C4 . . 108.23(17) ?
    C1 N1 H1A . . 109.5 ?
    C1 N1 H1B . . 109.5 ?
    H1A N1 H1B . . 109.5 ?
    C1 N1 H1C . . 109.5 ?
    H1A N1 H1C . . 109.5 ?
    H1B N1 H1C . . 109.5 ?
    S1 N2 H21 . . 115.1 ?
    S1 N2 H22 . . 117.9 ?
    H21 N2 H22 . . 115.7 ?
    C2 C1 C6 . . 121.5(3) ?
    C2 C1 N1 . . 118.6(3) ?
    C6 C1 N1 . . 119.9(3) ?
    C3 C2 C1 . . 118.9(3) ?
    C3 C2 H2 . . 120.5 ?
    C1 C2 H2 . . 120.5 ?
    C4 C3 C2 . . 120.0(3) ?
    C4 C3 H3 . . 120.0 ?
    C2 C3 H3 . . 120.0 ?
    C3 C4 C5 . . 121.2(3) ?
    C3 C4 S1 . . 119.3(2) ?
    C5 C4 S1 . . 119.5(2) ?
    C6 C5 C4 . . 118.9(3) ?
    C6 C5 H5 . . 120.5 ?
    C4 C5 H5 . . 120.5 ?
    C5 C6 C1 . . 119.4(3) ?
    C5 C6 H6 . . 120.3 ?
    C1 C6 H6 . . 120.3 ?
loop_
    _geom_hbond_atom_site_label_D
    _geom_hbond_atom_site_label_H
    _geom_hbond_atom_site_label_A
    _geom_hbond_site_symmetry_A
    _geom_hbond_distance_DH
    _geom_hbond_distance_HA
    _geom_hbond_distance_DA
    _geom_hbond_angle_DHA
    N1 H1A Cl1 . 0.89 2.30 3.122(3) 152.9
    N1 H1B Cl1 8_755 0.89 2.32 3.097(3) 145.5
    N1 H1C Cl1 4_467 0.89 2.33 3.189(3) 162.1
    N2 H21 O1 7_557 0.84 2.22 2.963(5) 147.2
    N2 H22 O2 8 0.85 2.17 3.019(5) 178.0
data_global
_journal_date_recd_electronic     2010-05-14
_journal_date_accepted     2010-05-24
_journal_name_full     'Acta Crystallographica, Section E'
_journal_year     2010
_journal_volume     66
_journal_issue      6
_journal_page_first     o1488
_journal_page_last     o1488
_journal_paper_category     QO
_journal_coeditor_code     DN2568
_publ_contact_author_name     'Pr. Habib Boughzala'
_publ_contact_author_address
;
D\'epartement de chimie
Facult\'e des sciences
Universit\'e de Tunis El Manar
2092 El Manar, Tunisia
;
_publ_contact_author_email     donia_zgolli@hotmail.com
_publ_contact_author_fax     '216 (1) 88 50 08'
_publ_contact_author_phone     '216 (1) 87 26 00'
_publ_section_title
;
4-Sulfamoylanilinium chloride
;
loop_
    _publ_author_name
    _publ_author_address
    'Zaouali Zgolli, Donia'
;
Laboratoire de Mat\'eriaux et Cristallochimie,
Facult\'e des Sciences, El Manar
2092 Tunis, Tunisia
;
    'Boughzala, Habib'
;
Laboratoire de Mat\'eriaux et Cristallochimie,
Facult\'e des Sciences, El Manar
2092 Tunis, Tunisia
;
    'Driss, Ahmed'
;
Laboratoire de Mat\'eriaux et Cristallochimie,
Facult\'e des Sciences, El Manar
2092 Tunis, Tunisia
;
_publ_section_synopsis     .
