# Supplementary material for: 4-Sulfamoylanilinium chloride
Source: Acta Crystallogr Sect E Struct Rep Online. 2010 May 29;66(Pt 6):o1488. doi: 10.1107/S1600536810019471 (PMC2979367; doi:10.1107/S1600536810019471)
Supplement: Supplementary file 2 [file e-66-o1488-Isup2.hkl]

#
# h,k,l, Fc-squared, Fo-squared, sigma(Fo-squared) and status flag
#
data_I
_shelx_title ' I         P b n b      R = 0.04'
_shelx_refln_list_code          4
_shelx_F_calc_maximum      189.03
_exptl_crystal_F_000       864.00
_reflns_d_resolution_high  0.7835
 
loop_
 _symmetry_equiv_pos_as_xyz
 'x, y, z'
 '-x+1/2, y, -z+1/2'
 '-x, -y+1/2, z+1/2'
 'x+1/2, -y+1/2, -z'
 '-x, -y, -z'
 'x-1/2, -y, z-1/2'
 'x, y-1/2, -z-1/2'
 '-x-1/2, y-1/2, z'
 
_cell_length_a     7.4608
_cell_length_b     7.7278
_cell_length_c    31.6940
_cell_angle_alpha  90.000
_cell_angle_beta   90.000
_cell_angle_gamma  90.000
 
_shelx_F_squared_multiplier     1.000
 
loop_
 _refln_index_h
 _refln_index_k
 _refln_index_l
 _refln_F_squared_calc
 _refln_F_squared_meas
 _refln_F_squared_sigma
 _refln_observed_status
   2   0   0     2423.06     1896.39     22.62 o
   4   0   0     2529.91     1992.94     34.02 o
   6   0   0      264.57      321.40     19.87 o
   8   0   0       86.52       99.12      7.99 o
   0   2   0      337.04      658.23     13.49 o
   1   2   0     2922.96     3369.98     49.72 o
   2   2   0    13119.75    13678.81     74.17 o
   3   2   0        0.06        4.78      5.84 o
   4   2   0     8467.21     8691.48     75.10 o
   5   2   0      786.77      751.71     25.38 o
   6   2   0      121.12      120.68     11.29 o
   7   2   0      146.59      151.85     10.96 o
   8   2   0      622.71      567.16     29.51 o
   9   2   0       56.28       36.22     17.35 o
   0   4   0    14655.33    14789.98     90.39 o
   1   4   0     1519.61     1748.82     22.41 o
   2   4   0     4978.45     5197.28    161.73 o
   3   4   0      622.87      712.23     24.22 o
   4   4   0      171.72      171.48     12.88 o
   5   4   0      242.51      248.70     17.95 o
   6   4   0      844.33      922.71     34.54 o
   7   4   0      116.26      108.24      8.22 o
   8   4   0        0.08        7.19     12.59 o
   0   6   0      203.54      209.47     15.82 o
   1   6   0      177.69      140.68     11.06 o
   2   6   0     4876.32     4803.92    222.61 o
   3   6   0       13.33       27.59     12.47 o
   4   6   0       78.41      100.53      7.68 o
   5   6   0       14.11       32.07     11.82 o
   6   6   0     1026.80      974.77     42.57 o
   7   6   0       52.34       18.38     16.79 o
   0   8   0     1383.79     1391.81     44.05 o
   1   8   0        2.28       -1.14      7.38 o
   2   8   0     2134.22     2081.25     59.91 o
   3   8   0      204.52      228.07     17.46 o
   4   8   0       14.64       41.29     13.87 o
   5   8   0       90.97       33.90     17.97 o
   1   0   1     1874.29     2031.10     14.01 o
   3   0   1     2174.12     2542.35     23.11 o
   5   0   1      934.49      950.28     25.71 o
   7   0   1      231.99      208.38     17.44 o
   9   0   1       76.24       75.06      5.73 o
   1   1   1     2531.78     2629.58     24.61 o
   2   1   1     2125.68     1982.98     13.13 o
   3   1   1     2361.30     2286.39     27.63 o
   4   1   1       26.55       17.18      2.24 o
   5   1   1      536.24      543.27     10.87 o
   6   1   1      375.92      322.50      9.84 o
   7   1   1     1134.67     1078.41     18.37 o
   8   1   1      107.86       93.94      4.03 o
   9   1   1      356.26      357.39     12.79 o
   0   2   1    26490.66    25473.36    750.04 o
   1   2   1     3897.09     4178.67     17.37 o
   2   2   1     2003.67     2140.79     46.73 o
   3   2   1     1054.32     1043.27     16.38 o
   4   2   1      761.17      750.15     28.06 o
   5   2   1        3.03       12.91      5.76 o
   6   2   1      275.97      260.11     13.97 o
   7   2   1      170.40      134.55     15.50 o
   8   2   1       37.04       31.51     10.70 o
   9   2   1       32.58       21.28      6.90 o
   1   3   1      243.53      244.96      5.37 o
   2   3   1       85.95      118.73      6.46 o
   3   3   1        0.18        5.99      4.54 o
   4   3   1       56.09       73.47      3.91 o
   5   3   1      323.47      348.67     13.78 o
   6   3   1       10.37       15.23      7.47 o
   7   3   1      419.41      380.45     17.46 o
   8   3   1       43.29       44.88      6.63 o
   9   3   1      264.75      245.70     13.79 o
   0   4   1      323.15      306.54     12.77 o
   1   4   1      974.40     1075.19     12.35 o
   2   4   1      618.84      675.62     12.61 o
   3   4   1      475.55      476.62     14.11 o
   4   4   1     1417.89     1425.87     25.15 o
   5   4   1       16.03       12.52      7.73 o
   6   4   1      263.61      270.73     14.86 o
   7   4   1       76.55       99.92      5.93 o
   8   4   1       22.62       -5.72      9.42 o
   1   5   1       38.64       47.13      2.15 o
   2   5   1      167.93      169.14      7.45 o
   3   5   1      131.96      156.03      8.35 o
   4   5   1       34.16       36.13     10.57 o
   5   5   1      548.09      540.54     18.84 o
   6   5   1      135.29      130.14      7.44 o
   7   5   1      190.77      201.54     10.44 o
   8   5   1        0.20       -4.20      9.08 o
   0   6   1       74.00       93.75      5.46 o
   1   6   1       12.71       22.28      3.32 o
   2   6   1        0.40       16.27      4.06 o
   3   6   1      913.40      901.11     26.31 o
   4   6   1       73.74       83.57      6.01 o
   5   6   1      227.46      237.96     13.57 o
   6   6   1       27.52       40.88      8.49 o
   7   6   1        5.86        4.61      9.94 o
   1   7   1      292.30      312.86     10.18 o
   2   7   1        0.83        7.40      3.40 o
   3   7   1       14.97       23.04      5.31 o
   4   7   1        9.62       12.85      8.74 o
   5   7   1      290.27      296.19     15.01 o
   6   7   1       60.64       50.41     13.09 o
   0   8   1      138.99      155.31      9.55 o
   1   8   1        2.75        6.55      5.28 o
   2   8   1      172.89      194.37      7.67 o
   3   8   1        5.51       15.93     10.88 o
   4   8   1       86.69      105.38      6.35 o
   5   8   1       36.35       43.43      6.50 o
   1   9   1        2.82        8.94      5.83 o
   2   9   1        1.86        3.16      6.03 o
   3   9   1      117.72      114.39      6.60 o
   2   0   2    25300.35    27197.38    344.38 o
   4   0   2      696.95      633.95     19.74 o
   6   0   2     1747.81     1899.16     43.69 o
   8   0   2       42.45       48.22      6.27 o
   1   1   2     2844.03     2974.35     29.50 o
   2   1   2      322.66      328.32      7.35 o
   3   1   2     1855.99     1995.19     21.16 o
   4   1   2      218.12      272.78      9.69 o
   5   1   2        0.04       12.88      4.68 o
   6   1   2      111.30       93.51     16.00 o
   7   1   2      416.34      348.46     25.87 o
   8   1   2      125.43      131.52      7.72 o
   9   1   2       24.95       43.56      8.37 o
   0   2   2     2931.33     2949.02     27.48 o
   1   2   2       16.17       31.00     13.07 o
   2   2   2    11443.81    11552.63     68.20 o
   3   2   2       73.21       62.21      6.58 o
   4   2   2     3177.72     3459.44     47.59 o
   5   2   2      233.32      216.23     15.16 o
   6   2   2     1629.87     1557.03     40.98 o
   7   2   2      129.53      118.84      8.96 o
   8   2   2      226.21      238.98     17.66 o
   9   2   2       25.55       27.19     13.84 o
   1   3   2     1382.84     1428.78     17.26 o
   2   3   2        1.20        9.19      5.46 o
   3   3   2      670.56      672.17     21.05 o
   4   3   2      124.14      150.65     10.45 o
   5   3   2      386.99      390.93     20.49 o
   6   3   2       58.85       57.17      6.17 o
   7   3   2        2.70        8.07     12.37 o
   8   3   2      302.81      236.04     19.56 o
   9   3   2        1.41        4.71     13.03 o
   0   4   2     7159.65     7112.10     60.87 o
   1   4   2      314.81      264.69      9.20 o
   2   4   2     2557.39     2617.33     56.31 o
   3   4   2      422.07      414.51     18.32 o
   4   4   2     2224.97     2277.10     45.56 o
   5   4   2      293.46      281.52     20.49 o
   6   4   2      225.49      213.10     14.83 o
   7   4   2       38.49       46.62      6.17 o
   8   4   2      144.37      114.97      9.76 o
   1   5   2      201.20      196.17     18.07 o
   2   5   2       19.03       16.91      2.85 o
   3   5   2       74.20       83.48      7.11 o
   4   5   2      193.41      190.83     13.85 o
   5   5   2      190.16      179.84     14.98 o
   6   5   2      547.54      558.64     28.66 o
   7   5   2        0.30        4.17     12.54 o
   8   5   2        6.02        4.63     13.38 o
   0   6   2     2464.29     2373.35     45.35 o
   1   6   2      111.32      104.02     10.66 o
   2   6   2       82.48       91.14     18.20 o
   3   6   2       49.51       53.22      6.20 o
   4   6   2     2819.97     2777.80     57.57 o
   5   6   2       59.02       48.82      7.04 o
   6   6   2      178.32      160.30     12.78 o
   7   6   2        4.75       -3.07     14.41 o
   1   7   2      102.65      110.50      5.62 o
   2   7   2       42.85       35.52      5.02 o
   3   7   2       47.10       55.14      6.50 o
   4   7   2        1.91        8.65     12.90 o
   5   7   2      153.92      160.27     12.83 o
   6   7   2        0.68      -12.19     14.29 o
   0   8   2     1045.68      951.01     36.40 o
   1   8   2        0.35       -4.75      7.11 o
   2   8   2      389.61      371.83     40.99 o
   3   8   2        3.43       19.05     12.19 o
   4   8   2      579.67      577.64     32.86 o
   5   8   2        7.44       16.95     14.03 o
   1   9   2       40.86       45.13      6.32 o
   2   9   2        1.73       16.30      8.35 o
   3   9   2       91.30      113.20     10.85 o
   1   0   3     6178.49     5396.56    113.80 o
   3   0   3    12285.58    12212.09     72.72 o
   5   0   3      162.19      194.96     13.95 o
   7   0   3      833.72      749.12     31.13 o
   9   0   3        5.08       14.67     12.26 o
   1   1   3    19110.24    19153.27    934.31 o
   2   1   3      290.62      266.34      6.98 o
   3   1   3       11.87        0.88      3.75 o
   4   1   3       36.42       68.88      3.70 o
   5   1   3     2636.89     2537.33     67.14 o
   6   1   3      120.84      117.51      5.81 o
   7   1   3       75.63       87.27      4.71 o
   8   1   3        0.38        8.15     13.18 o
   9   1   3      417.78      396.44     20.60 o
   0   2   3     1829.87     2090.14     23.61 o
   1   2   3    24254.88    24361.49    214.93 o
   2   2   3      190.16      192.45      9.69 o
   3   2   3     1797.92     1984.25     32.10 o
   4   2   3      628.42      681.09     21.99 o
   5   2   3      587.14      546.88     22.31 o
   6   2   3       86.41       94.34      7.99 o
   7   2   3       54.07       45.84      6.48 o
   8   2   3        6.65       10.34     13.16 o
   9   2   3        2.21        0.00     12.85 o
   1   3   3     2143.08     2157.88     21.30 o
   2   3   3      423.98      363.13     14.25 o
   3   3   3     2446.48     2558.48     39.64 o
   4   3   3      158.83      141.98      9.79 o
   5   3   3     1173.13     1092.99     32.95 o
   6   3   3      836.17      784.95     30.55 o
   7   3   3      893.87      824.33     35.01 o
   8   3   3       73.41       96.10      8.65 o
   9   3   3      177.58      190.48     14.72 o
   0   4   3     3085.32     3163.04     41.23 o
   1   4   3      144.07      109.89      5.57 o
   2   4   3      548.74      541.05     19.87 o
   3   4   3     1063.32     1109.05     28.70 o
   4   4   3      128.66      139.63     11.29 o
   5   4   3      550.65      619.02     25.57 o
   6   4   3      151.21      147.00     13.03 o
   7   4   3      247.50      215.38     15.46 o
   8   4   3        6.95       23.04      9.76 o
   1   5   3      675.06      712.10     16.58 o
   2   5   3      110.17      112.14      5.83 o
   3   5   3     2517.94     2492.33     47.54 o
   4   5   3      130.39      124.32      7.39 o
   5   5   3      380.20      341.32     23.46 o
   6   5   3        8.96        2.43     14.41 o
   7   5   3      411.07      380.17     26.58 o
   8   5   3       19.64      -14.69     14.69 o
   0   6   3      130.09      154.15     11.34 o
   1   6   3     1479.41     1426.44     25.97 o
   2   6   3        9.56       32.46      8.63 o
   3   6   3       68.60       70.96      6.27 o
   4   6   3        0.30       12.85     12.59 o
   5   6   3      128.74      115.77      8.27 o
   6   6   3       17.06       16.33     11.54 o
   7   6   3        0.19        3.07     12.65 o
   1   7   3       28.14       32.33      8.88 o
   2   7   3        0.17       -6.24     10.44 o
   3   7   3      892.67      908.63     36.75 o
   4   7   3        1.12       14.59      5.56 o
   5   7   3       55.51       54.57      6.83 o
   6   7   3       44.64       55.60      7.21 o
   0   8   3       68.30       67.55      6.50 o
   1   8   3       36.44       45.35      4.06 o
   2   8   3      196.07      168.70      8.94 o
   3   8   3      102.83      131.15     12.55 o
   4   8   3        9.26       11.44     14.97 o
   5   8   3      232.65      211.56     17.28 o
   1   9   3        1.66       -0.45      9.90 o
   2   9   3       29.27       30.53     10.75 o
   3   9   3       92.34       78.87      8.96 o
   0   0   4      106.21      174.08      5.57 o
   2   0   4      669.28      715.31     14.61 o
   4   0   4     3253.46     3483.26     45.30 o
   6   0   4     1283.78     1180.55     35.63 o
   8   0   4      104.34      114.25     10.17 o
   1   1   4    12907.95    12175.62    140.94 o
   2   1   4     1408.15     1376.90     14.86 o
   3   1   4     1535.21     1593.44     19.04 o
   4   1   4     1356.80     1432.22     21.09 o
   5   1   4       65.43       72.71      3.59 o
   6   1   4     2287.58     2234.97     50.04 o
   7   1   4       70.05       74.33     10.66 o
   8   1   4        9.04        5.66      8.52 o
   9   1   4       15.28       26.14      5.82 o
   0   2   4    15345.95    16173.21     68.74 o
   1   2   4     3942.58     4225.06     25.57 o
   2   2   4     2855.02     3019.28     35.08 o
   3   2   4     1286.73     1301.19     26.35 o
   4   2   4      947.40      919.37     25.22 o
   5   2   4        8.26       10.78      7.37 o
   6   2   4      336.08      331.29     21.41 o
   7   2   4        1.83        3.28     10.22 o
   8   2   4      235.58      236.86     18.29 o
   9   2   4        2.37        7.61     13.33 o
   1   3   4     1067.40     1062.45     52.06 o
   2   3   4      335.90      415.92     15.01 o
   3   3   4     2242.25     2182.63     36.99 o
   4   3   4     1716.73     1650.86     36.14 o
   5   3   4      679.56      714.96     26.91 o
   6   3   4      114.54      113.52      9.26 o
   7   3   4      750.50      684.49     31.95 o
   8   3   4      184.39      184.72     13.87 o
   9   3   4      120.93      113.66     10.37 o
   0   4   4     9303.03     9303.08     71.01 o
   1   4   4      581.45      603.38     13.84 o
   2   4   4     1040.03     1071.16     45.70 o
   3   4   4      296.41      364.80     18.05 o
   4   4   4      359.19      379.25     20.57 o
   5   4   4       30.64       26.18     12.26 o
   6   4   4     1172.35     1106.05     38.61 o
   7   4   4        1.99      -15.18     15.18 o
   8   4   4       57.19       58.06      7.52 o
   1   5   4      682.85      667.39     16.27 o
   2   5   4       19.83       24.70      6.31 o
   3   5   4      308.75      347.46     20.15 o
   4   5   4      441.35      435.83     22.46 o
   5   5   4      652.72      560.93     27.93 o
   6   5   4       17.10        7.34     12.01 o
   7   5   4       40.59       43.44     15.43 o
   8   5   4      208.18      193.22     14.98 o
   0   6   4      176.40      195.43     15.41 o
   1   6   4       17.11       33.63      6.92 o
   2   6   4     1905.58     1801.61     78.42 o
   3   6   4      137.45      142.35     10.37 o
   4   6   4      544.75      588.59     28.18 o
   5   6   4       56.43       45.51     15.61 o
   6   6   4       61.74       64.61      7.06 o
   7   6   4        3.96        7.71     12.42 o
   1   7   4      360.43      371.33     15.82 o
   2   7   4        2.15        7.15      6.95 o
   3   7   4      118.91      135.43     12.52 o
   4   7   4      983.87      941.48     37.88 o
   5   7   4       19.80       27.26     15.03 o
   6   7   4       73.31       55.09     18.36 o
   0   8   4      449.74      429.18     25.71 o
   1   8   4        0.18       -3.96      8.09 o
   2   8   4       98.00       99.43      5.54 o
   3   8   4        6.13       15.00     11.96 o
   4   8   4      289.98      307.27     21.43 o
   5   8   4        3.52      -17.74     17.74 o
   1   9   4      123.65      123.33      6.86 o
   2   9   4       45.93       45.46      5.39 o
   3   9   4       95.25       97.81      9.81 o
   1   0   5     2871.58     3098.24     54.12 o
   3   0   5     6324.63     6332.84     53.01 o
   5   0   5      898.95     1090.70     29.49 o
   7   0   5      964.37      835.43     32.35 o
   9   0   5       21.14       32.48     11.23 o
   1   1   5    14886.67    14928.83    106.63 o
   2   1   5     2267.00     2124.88     18.67 o
   3   1   5     1804.10     1681.40     27.57 o
   4   1   5     1791.40     1847.30     35.23 o
   5   1   5        7.40       11.94      5.49 o
   6   1   5      265.78      317.70     15.31 o
   7   1   5      578.98      549.91     19.70 o
   8   1   5      175.32      160.61      7.47 o
   9   1   5       65.70       64.62      5.40 o
   0   2   5    18075.67    17234.45     73.47 o
   1   2   5     4251.18     4156.24     25.89 o
   2   2   5      324.46      322.77     12.23 o
   3   2   5     2617.63     2699.97     37.84 o
   4   2   5        0.57       -5.66      7.29 o
   5   2   5      562.61      552.40     23.22 o
   6   2   5        5.22       19.07      9.73 o
   7   2   5      239.32      246.94     16.90 o
   8   2   5        1.46        5.19     11.80 o
   9   2   5       32.54       36.58     16.69 o
   1   3   5      836.46      861.08     33.40 o
   2   3   5       34.01       26.49      2.97 o
   3   3   5      255.30      230.64     13.93 o
   4   3   5       28.29       20.46      8.96 o
   5   3   5       34.68       39.37      5.58 o
   6   3   5      357.40      367.76     21.51 o
   7   3   5      359.69      298.40     23.31 o
   8   3   5       20.71       15.00     12.88 o
   0   4   5       62.33       71.91      7.09 o
   1   4   5      295.42      373.94     11.60 o
   2   4   5       94.34       83.76      5.85 o
   3   4   5     3057.66     3125.25     48.30 o
   4   4   5      190.20      197.92     12.75 o
   5   4   5     1564.43     1579.52     40.47 o
   6   4   5      168.80      172.13     13.18 o
   7   4   5      207.00      202.90     14.62 o
   8   4   5        1.17        0.00     12.31 o
   1   5   5      902.26      961.46     19.29 o
   2   5   5      534.50      539.61     27.01 o
   3   5   5     1302.62     1252.78     34.07 o
   4   5   5      321.48      325.16     20.07 o
   5   5   5     1085.63     1133.68     38.46 o
   6   5   5        5.61        0.00     12.06 o
   7   5   5        3.77       11.26     11.59 o
   8   5   5       10.59       34.30     13.59 o
   0   6   5        0.66       19.48      8.45 o
   1   6   5     2075.49     2074.95     75.12 o
   2   6   5      252.75      256.40     16.42 o
   3   6   5      241.79      214.07     15.13 o
   4   6   5       65.25       65.58      6.58 o
   5   6   5      377.01      358.05     24.45 o
   6   6   5       48.90       63.43      7.09 o
   7   6   5       83.37       79.03      7.66 o
   1   7   5      436.62      363.36     15.78 o
   2   7   5       32.17       29.74      4.96 o
   3   7   5       50.65       31.54     12.98 o
   4   7   5      174.17      175.12     15.44 o
   5   7   5      413.43      353.56     26.63 o
   6   7   5       28.55       18.43     15.54 o
   0   8   5       15.02       20.89      8.98 o
   1   8   5      439.84      406.97     17.73 o
   2   8   5      146.31      130.88      7.52 o
   3   8   5      405.78      379.48     26.40 o
   4   8   5       44.90       27.39     16.64 o
   5   8   5      206.49      180.58     14.82 o
   1   9   5        2.30        4.02      9.42 o
   2   9   5        3.26        6.73      9.62 o
   3   9   5        0.23       -3.14     13.23 o
   0   0   6     9194.75     9120.63     42.02 o
   2   0   6     3273.42     3379.41     32.72 o
   4   0   6     4174.35     4234.80     50.66 o
   6   0   6        6.16        0.82      4.63 o
   8   0   6      134.33      106.89      8.30 o
   1   1   6      574.39      601.57     13.63 o
   2   1   6     1538.27     1540.85     16.40 o
   3   1   6        0.35        6.41      3.38 o
   4   1   6      675.90      652.60     14.98 o
   5   1   6       76.04      102.80      5.77 o
   6   1   6      196.22      186.62      9.96 o
   7   1   6       14.32       13.99      4.76 o
   8   1   6     1137.60     1033.23     28.24 o
   9   1   6       47.71       43.60      7.38 o
   0   2   6    35730.69    37527.92    443.12 o
   1   2   6      188.21      256.85      7.19 o
   2   2   6     1604.22     1863.18     28.33 o
   3   2   6      102.34       93.35      7.32 o
   4   2   6      783.42      706.82     22.64 o
   5   2   6      349.25      313.41     17.87 o
   6   2   6      107.33      106.96      8.32 o
   7   2   6      132.82      140.75      9.44 o
   8   2   6       14.02       10.50     12.98 o
   9   2   6       34.40       39.81     15.18 o
   1   3   6     1785.94     1766.82     20.15 o
   2   3   6      154.93      204.66     11.39 o
   3   3   6     1651.63     1803.55     33.66 o
   4   3   6       99.11       86.55      6.73 o
   5   3   6     1398.32     1408.17     37.77 o
   6   3   6      504.93      498.12     25.69 o
   7   3   6       10.76       21.14      9.96 o
   8   3   6       99.86      102.89      9.99 o
   0   4   6     1355.91     1537.15     30.04 o
   1   4   6        0.56       15.73      4.92 o
   2   4   6     1480.31     1471.16     54.04 o
   3   4   6        6.00       26.77      4.35 o
   4   4   6      818.33      820.67     28.37 o
   5   4   6       99.86      101.63      7.96 o
   6   4   6      349.54      377.56     25.08 o
   7   4   6        2.76       14.29     12.67 o
   8   4   6       17.71       19.43      6.25 o
   1   5   6      197.92      164.62      9.93 o
   2   5   6     1332.84     1356.89     33.89 o
   3   5   6      178.89      148.30     12.24 o
   4   5   6       68.77       73.47      6.22 o
   5   5   6      112.57      123.66      8.81 o
   6   5   6      307.54      366.05     24.92 o
   7   5   6       97.70      105.06      9.16 o
   8   5   6      296.68      250.01     16.08 o
   0   6   6      563.87      602.06     24.29 o
   1   6   6      510.91      496.32     16.38 o
   2   6   6     2542.38     2602.42     36.24 o
   3   6   6        1.50        5.99     10.09 o
   4   6   6       57.09       60.31      6.81 o
   5   6   6       21.08       21.86     15.46 o
   6   6   6       19.12       -2.76     14.62 o
   7   6   6       11.29       12.42     12.82 o
   1   7   6      140.84      134.78      9.19 o
   2   7   6        6.15       11.28      7.02 o
   3   7   6      134.28      132.17     10.78 o
   4   7   6      228.35      249.23     17.46 o
   5   7   6       29.99       23.42     13.44 o
   6   7   6      372.69      415.96     29.07 o
   0   8   6       78.07       64.10      7.04 o
   1   8   6      102.93      105.68      6.71 o
   2   8   6      299.61      273.35     13.02 o
   3   8   6       35.21       45.56      7.68 o
   4   8   6       42.50       37.55     16.36 o
   5   8   6        3.69      -18.25     18.25 o
   1   9   6      130.70      118.80      7.59 o
   2   9   6       44.49       43.74     11.60 o
   3   9   6       52.46       61.97      8.24 o
   1   0   7    24392.84    26409.51    326.00 o
   3   0   7     2792.48     2627.99     35.27 o
   5   0   7     2234.38     2182.66     42.14 o
   7   0   7        2.48        8.57      8.86 o
   9   0   7      340.39      341.92     26.17 o
   1   1   7     5933.92     6008.16     26.83 o
   2   1   7     1126.24     1192.88     16.07 o
   3   1   7      392.83      382.15     16.17 o
   4   1   7      873.92      932.75     17.74 o
   5   1   7      499.49      498.77     15.09 o
   6   1   7      159.58      175.78      8.85 o
   7   1   7       59.10       48.51      4.68 o
   8   1   7       15.07       19.75     13.46 o
   9   1   7       62.68       58.94      6.90 o
   0   2   7      520.90      460.01     13.02 o
   1   2   7    14945.46    14694.54     52.29 o
   2   2   7      110.89       93.71      6.35 o
   3   2   7     2207.58     2124.66     34.32 o
   4   2   7     1246.12     1304.29     30.77 o
   5   2   7     1996.34     1996.55     41.79 o
   6   2   7      414.93      446.60     23.79 o
   7   2   7      155.32      174.27     14.88 o
   8   2   7       55.08       23.75     14.08 o
   9   2   7       23.03       28.74      6.55 o
   1   3   7      886.69      935.84     32.14 o
   2   3   7        1.81       -4.68      5.76 o
   3   3   7       56.22       45.18      4.38 o
   4   3   7      236.11      219.33     15.36 o
   5   3   7       46.29       36.30     12.70 o
   6   3   7      254.46      275.06     20.87 o
   7   3   7        4.19       -5.92     12.03 o
   8   3   7       29.95       24.86     14.34 o
   0   4   7     9356.62     9197.23     73.21 o
   1   4   7     6325.02     6401.63     59.29 o
   2   4   7     2859.71     3136.61     99.49 o
   3   4   7     4540.00     4467.12     58.13 o
   4   4   7      555.80      556.56     23.75 o
   5   4   7       40.60       34.56     12.88 o
   6   4   7       11.01        5.69     12.06 o
   7   4   7      205.30      217.09     15.59 o
   8   4   7        0.12       11.72     12.09 o
   1   5   7       79.88       71.03     12.62 o
   2   5   7       98.07       96.14      6.11 o
   3   5   7      226.02      211.98     16.19 o
   4   5   7        6.51        9.44     11.74 o
   5   5   7      334.63      311.15     21.97 o
   6   5   7      316.60      267.85     19.03 o
   7   5   7       69.94       66.23      7.61 o
   8   5   7        0.21       15.74     12.59 o
   0   6   7      553.98      550.12     23.24 o
   1   6   7     2059.61     1926.61     61.87 o
   2   6   7      101.65      100.92      5.64 o
   3   6   7      686.68      654.19     29.42 o
   4   6   7       48.09       37.60      5.94 o
   5   6   7      335.85      357.33     24.48 o
   6   6   7       24.52       25.06     12.77 o
   7   6   7      313.50      349.36     21.97 o
   1   7   7      120.80      109.54      5.22 o
   2   7   7       15.33       20.26      3.64 o
   3   7   7      254.51      234.08     16.52 o
   4   7   7        4.09        3.79     11.34 o
   5   7   7       94.39       92.03      8.12 o
   6   7   7       34.18       40.47     16.34 o
   0   8   7        5.24       14.21     11.96 o
   1   8   7      546.60      502.21     34.50 o
   2   8   7       90.74      107.27      6.08 o
   3   8   7      780.24      789.70     37.58 o
   4   8   7       40.92       43.51     15.48 o
   5   8   7       37.82       42.55     17.48 o
   1   9   7        0.33        5.52      8.71 o
   2   9   7       16.03       -0.10      9.89 o
   3   9   7        0.10      -13.95     13.95 o
   0   0   8    15600.49    14827.35     62.50 o
   2   0   8     2268.84     1973.99     26.59 o
   4   0   8      540.33      568.16     20.06 o
   6   0   8     1727.05     1753.90     42.97 o
   8   0   8        0.87      -13.26     13.26 o
   1   1   8     7103.55     6658.94     42.90 o
   2   1   8      273.35      304.71     13.64 o
   3   1   8      927.93      980.03     16.05 o
   4   1   8      299.31      277.86     10.42 o
   5   1   8        6.89        8.69      5.54 o
   6   1   8      213.13      239.54     15.12 o
   7   1   8       35.21       37.51      6.36 o
   8   1   8      462.79      464.16     20.39 o
   9   1   8       15.88       25.70      8.43 o
   0   2   8     1189.75     1152.27     20.59 o
   1   2   8     1052.69     1105.41     14.89 o
   2   2   8     2561.04     2756.92     35.88 o
   3   2   8     1287.16     1267.55     27.19 o
   4   2   8      565.06      501.90     20.63 o
   5   2   8      668.25      616.21     25.12 o
   6   2   8      190.76      175.20     12.34 o
   7   2   8       92.72       85.61      7.71 o
   8   2   8        6.32       -9.29     12.14 o
   9   2   8       14.33        9.31     15.64 o
   1   3   8     2295.39     2485.05     24.77 o
   2   3   8      945.83     1146.30     25.94 o
   3   3   8       36.64       51.10      4.58 o
   4   3   8     1230.46     1256.59     32.33 o
   5   3   8      769.96      707.77     28.16 o
   6   3   8     1265.44     1245.21     39.72 o
   7   3   8       66.53       65.12      6.53 o
   8   3   8      166.86      139.66     12.09 o
   0   4   8      485.39      544.34     19.53 o
   1   4   8       42.14       59.43     10.84 o
   2   4   8      594.71      676.09     27.00 o
   3   4   8       81.42      102.28      7.89 o
   4   4   8     1355.62     1453.22     36.79 o
   5   4   8        9.83       23.27      9.78 o
   6   4   8       17.60       17.18     11.74 o
   7   4   8      128.71      142.41     11.21 o
   8   4   8       56.67       26.57     14.90 o
   1   5   8      296.87      299.92     11.86 o
   2   5   8       62.32       53.45      3.46 o
   3   5   8      118.21      101.89      6.76 o
   4   5   8      493.67      490.21     24.71 o
   5   5   8      612.33      610.03     28.28 o
   6   5   8      418.80      394.42     26.07 o
   7   5   8       28.59       37.37     13.77 o
   0   6   8     4136.11     3995.58     61.07 o
   1   6   8        4.40       31.81     11.51 o
   2   6   8      827.62      779.86     20.78 o
   3   6   8       11.15       28.41      9.52 o
   4   6   8      232.29      231.00     16.24 o
   5   6   8      104.36      111.62      8.19 o
   6   6   8       13.49       11.23     13.89 o
   7   6   8        0.09       22.06     12.98 o
   1   7   8      182.36      158.33      8.90 o
   2   7   8        0.12        4.20      9.83 o
   3   7   8        1.34       -2.35     11.88 o
   4   7   8       46.88       49.84      6.76 o
   5   7   8        8.61       -2.79     13.54 o
   6   7   8       26.08       21.96     16.90 o
   0   8   8       11.34       27.60     12.03 o
   1   8   8       33.53       31.00     12.18 o
   2   8   8       13.88       22.01      8.73 o
   3   8   8       37.35       46.90     15.71 o
   4   8   8      165.37      182.08     12.52 o
   5   8   8      112.95      131.56     10.24 o
   1   9   8       30.25       28.69      9.50 o
   2   9   8       57.11       39.10     11.29 o
   3   9   8        0.00      -14.69     14.69 o
   1   0   9     2820.82     3075.71     21.88 o
   3   0   9    12853.09    12685.59     80.60 o
   5   0   9       16.81       16.95      9.19 o
   7   0   9      684.52      661.25     29.29 o
   9   0   9       73.37       85.71      9.14 o
   1   1   9       20.26        6.46      2.40 o
   2   1   9      740.33      922.44     20.20 o
   3   1   9       76.75      103.56      5.65 o
   4   1   9       91.85      102.87      5.84 o
   5   1   9       86.05       83.46      5.21 o
   6   1   9      747.69      777.20     20.89 o
   7   1   9        9.72        8.37      7.24 o
   8   1   9      115.79      110.39      7.19 o
   9   1   9        0.07        1.17      8.76 o
   0   2   9      952.02      833.20     18.13 o
   1   2   9     3010.12     2783.17     23.97 o
   2   2   9     3387.33     3621.66     42.19 o
   3   2   9     1563.37     1480.06     29.93 o
   4   2   9     1832.63     1816.02     36.56 o
   5   2   9     3159.38     3188.20     54.07 o
   6   2   9      373.74      408.45     22.72 o
   7   2   9     1216.72     1118.94     39.02 o
   8   2   9        6.94        0.00     14.72 o
   9   2   9        0.02        9.36     12.11 o
   1   3   9      526.71      567.29     12.60 o
   2   3   9      103.32      103.74      8.27 o
   3   3   9       53.62       46.31      4.15 o
   4   3   9       31.30       44.52      4.78 o
   5   3   9     1163.34     1181.19     34.88 o
   6   3   9        3.43       -8.52     10.95 o
   7   3   9       15.63       27.80     11.01 o
   8   3   9        4.69        7.04     13.69 o
   0   4   9     1502.21     1543.75     31.12 o
   1   4   9     8128.00     8296.22     56.41 o
   2   4   9     1278.60     1255.09     21.42 o
   3   4   9     1708.33     1618.53     36.13 o
   4   4   9      752.94      799.52     28.42 o
   5   4   9      365.51      383.31     22.53 o
   6   4   9      170.18      171.64     14.67 o
   7   4   9       80.50       70.30      7.19 o
   8   4   9       57.82       31.26     14.80 o
   1   5   9       15.38       20.61      6.30 o
   2   5   9        0.39       -2.37      5.58 o
   3   5   9      230.96      265.77     19.13 o
   4   5   9        0.02        5.81     10.60 o
   5   5   9        9.28       26.36     10.75 o
   6   5   9        0.04        0.00     13.64 o
   7   5   9       23.34       33.38     15.03 o
   0   6   9      765.49      703.15     27.45 o
   1   6   9      605.88      581.05     17.92 o
   2   6   9       48.71       61.50      4.57 o
   3   6   9      611.64      636.75     28.72 o
   4   6   9       20.15        6.65     13.31 o
   5   6   9     2007.51     2061.10     54.07 o
   6   6   9       30.03        9.91     15.20 o
   7   6   9       56.75       38.14     16.54 o
   1   7   9       42.29       43.63      5.16 o
   2   7   9       20.62       22.02      8.17 o
   3   7   9       25.72       15.56     12.14 o
   4   7   9        7.16       29.34     11.62 o
   5   7   9        0.03        4.22     11.16 o
   6   7   9        5.54        1.59     13.51 o
   0   8   9      976.86      841.39     36.88 o
   1   8   9      642.49      623.53     22.39 o
   2   8   9      179.77      171.47      9.16 o
   3   8   9      476.01      503.27     31.84 o
   4   8   9        2.46        0.00     14.80 o
   5   8   9      175.83      184.84     16.52 o
   1   9   9        0.17       -4.42     11.41 o
   2   9   9        8.75       11.22      9.28 o
   3   9   9        1.27       22.44     13.21 o
   0   0  10     2716.02     2749.39     29.71 o
   2   0  10    11889.75    11712.57     69.81 o
   4   0  10      892.57      900.88     25.04 o
   6   0  10      589.06      575.87     27.47 o
   8   0  10       40.77       18.33     14.13 o
   1   1  10      446.10      407.64      8.23 o
   2   1  10     6897.88     7135.10     39.33 o
   3   1  10       17.88       11.78      6.18 o
   4   1  10      565.79      528.82     14.34 o
   5   1  10      214.33      233.10     11.76 o
   6   1  10     1720.90     1704.21     31.20 o
   7   1  10       30.85       18.52      8.44 o
   8   1  10      166.74      163.00     21.23 o
   9   1  10       45.53       47.75      6.28 o
   0   2  10      278.62      291.91     11.94 o
   1   2  10      978.13     1116.60     15.81 o
   2   2  10     2008.62     1994.87     32.38 o
   3   2  10       19.14       20.99      7.37 o
   4   2  10        9.56        8.24      8.40 o
   5   2  10        0.42       18.25     10.50 o
   6   2  10       54.27       50.59      6.12 o
   7   2  10       31.33       46.49      6.55 o
   8   2  10        0.27       -9.49     12.39 o
   9   2  10        7.18       22.09     11.13 o
   1   3  10     1798.11     1938.31     22.81 o
   2   3  10     2103.38     2274.93     26.29 o
   3   3  10      767.65      790.40     23.92 o
   4   3  10      696.67      657.59     25.10 o
   5   3  10      719.89      742.25     27.91 o
   6   3  10      244.82      234.49     15.69 o
   7   3  10        2.43       -2.43     13.31 o
   8   3  10      584.13      556.85     31.17 o
   0   4  10        1.01        4.84      6.65 o
   1   4  10      156.93      169.85      8.89 o
   2   4  10      342.33      376.25     12.51 o
   3   4  10      891.25      884.17     28.12 o
   4   4  10      653.20      646.44     26.49 o
   5   4  10      461.62      460.93     24.00 o
   6   4  10       10.89       29.31     12.24 o
   7   4  10      129.82      133.28     11.64 o
   8   4  10        2.10      -10.55     13.21 o
   1   5  10      165.37      163.29      7.85 o
   2   5  10      528.49      512.93     27.42 o
   3   5  10      102.90      122.40      9.86 o
   4   5  10      802.34      743.46     29.65 o
   5   5  10        0.88      -12.42     12.42 o
   6   5  10      445.79      418.12     27.00 o
   7   5  10       33.79        8.80     14.39 o
   0   6  10     1205.66     1097.09     34.62 o
   1   6  10      366.41      344.21     14.60 o
   2   6  10      100.11       94.35      4.85 o
   3   6  10      118.74      139.40     10.83 o
   4   6  10      346.35      352.76     22.40 o
   5   6  10       36.04       47.61      7.01 o
   6   6  10       90.99       95.48      7.68 o
   7   6  10        8.54        4.81     16.92 o
   1   7  10        0.75        7.08      7.83 o
   2   7  10       31.30       28.35      4.95 o
   3   7  10       33.50       36.32     14.24 o
   4   7  10      283.83      349.28     23.89 o
   5   7  10        2.47       17.02     11.51 o
   6   7  10       16.06       28.77     16.62 o
   0   8  10      646.03      543.40     30.56 o
   1   8  10       42.24       45.49      6.52 o
   2   8  10       16.33       14.89      6.12 o
   3   8  10       23.02       21.02     14.36 o
   4   8  10       46.48       23.63     16.05 o
   5   8  10        5.55       33.66     14.97 o
   1   9  10       47.97       47.14      7.76 o
   2   9  10      150.75      134.83      7.73 o
   3   9  10        4.04      -16.56     16.56 o
   1   0  11    13123.96    13462.91     64.30 o
   3   0  11     4048.39     4200.00     48.22 o
   5   0  11      263.63      319.75     18.29 o
   7   0  11      102.02      100.41     10.11 o
   9   0  11      142.66      153.34     11.70 o
   1   1  11     1662.59     1485.31     12.27 o
   2   1  11      384.42      338.01      9.86 o
   3   1  11      151.13      170.47     15.32 o
   4   1  11      432.92      447.04     13.25 o
   5   1  11     2813.53     2721.57     82.78 o
   6   1  11        0.13       -3.62      8.87 o
   7   1  11        0.57       -8.15      8.15 o
   8   1  11       31.70       27.21     10.34 o
   9   1  11       44.09       43.93      6.96 o
   0   2  11      177.45      136.36      9.27 o
   1   2  11      429.63      353.79     18.05 o
   2   2  11     4173.53     4321.18     48.08 o
   3   2  11     2742.26     2576.00     39.91 o
   4   2  11      825.66      806.89     25.33 o
   5   2  11     2776.33     2791.36     50.59 o
   6   2  11       37.14       35.37      5.22 o
   7   2  11      317.46      323.42     23.08 o
   8   2  11       32.54       22.01     14.19 o
   1   3  11       50.37       65.44      4.28 o
   2   3  11     1141.16     1279.02     20.26 o
   3   3  11      412.12      428.33     18.11 o
   4   3  11     1499.53     1459.46     35.58 o
   5   3  11      154.20      130.60     10.01 o
   6   3  11      111.03      114.89      7.81 o
   7   3  11       33.60       32.58      5.81 o
   8   3  11       24.01       30.18     14.31 o
   0   4  11        8.73        7.47      6.81 o
   1   4  11     1796.62     1810.63     65.49 o
   2   4  11       14.64        6.27      5.45 o
   3   4  11     1544.77     1558.71     36.96 o
   4   4  11       79.21       99.45      7.37 o
   5   4  11      281.36      264.16     19.41 o
   6   4  11      222.66      199.43     14.70 o
   7   4  11      267.45      271.23     18.80 o
   8   4  11       26.19       30.43     15.05 o
   1   5  11      890.72      895.92     19.71 o
   2   5  11      159.88      159.71     10.70 o
   3   5  11      713.07      732.54     27.09 o
   4   5  11      311.36      310.61     19.95 o
   5   5  11        0.27       10.14      9.73 o
   6   5  11      144.35      164.41     13.08 o
   7   5  11       15.25       35.66     14.08 o
   0   6  11        3.56        9.91     10.52 o
   1   6  11      341.93      305.15     13.74 o
   2   6  11       13.79       11.04      7.38 o
   3   6  11     1765.56     1792.66     46.32 o
   4   6  11        4.23        5.69      9.59 o
   5   6  11      312.83      348.44     23.61 o
   6   6  11        1.37       11.59     11.93 o
   7   6  11      297.76      260.83     23.00 o
   1   7  11      164.85      175.57     10.41 o
   2   7  11        0.58        5.78      9.17 o
   3   7  11      445.09      485.40     27.53 o
   4   7  11        2.22        7.84     10.09 o
   5   7  11       13.95       11.44     12.31 o
   6   7  11        3.81        9.67     14.26 o
   0   8  11       80.08       79.41      7.99 o
   1   8  11     1243.48     1106.26     29.54 o
   2   8  11       63.00       73.45      9.71 o
   3   8  11      160.48      160.98     12.67 o
   4   8  11       58.21       47.36      7.66 o
   1   9  11       35.06       25.26     15.08 o
   2   9  11        2.04      -13.02     13.02 o
   0   0  12    11940.13    11677.30     67.59 o
   2   0  12     7479.15     7855.88     60.56 o
   4   0  12     1313.46     1401.41     32.19 o
   6   0  12     1944.74     2015.59     47.34 o
   8   0  12       28.44       29.64     11.74 o
   1   1  12      128.23      117.09      4.00 o
   2   1  12     1291.66     1487.94     19.08 o
   3   1  12     1090.64     1213.52     19.45 o
   4   1  12     2004.31     1954.34     27.29 o
   5   1  12     1973.80     1976.96     38.16 o
   6   1  12      382.71      372.08     16.08 o
   7   1  12        0.80       12.70      6.60 o
   8   1  12      478.10      417.51     19.99 o
   9   1  12       17.35       21.36      6.43 o
   0   2  12       57.08       56.78      4.35 o
   1   2  12       80.56      104.67      6.10 o
   2   2  12     2815.09     3210.21     42.50 o
   3   2  12        7.68       13.26      3.61 o
   4   2  12      275.68      317.39     17.13 o
   5   2  12        0.46       13.82     10.73 o
   6   2  12       63.11       66.12      6.20 o
   7   2  12       16.40       31.10     11.46 o
   8   2  12      215.93      253.96     18.17 o
   1   3  12     4182.24     4006.01     41.31 o
   2   3  12        0.25        5.59      6.42 o
   3   3  12     1046.80     1060.47     28.52 o
   4   3  12       46.84       47.92      4.91 o
   5   3  12      581.59      556.91     25.19 o
   6   3  12        5.24       13.33     10.19 o
   7   3  12       19.37       15.13     13.10 o
   8   3  12      464.30      426.74     30.86 o
   0   4  12      539.07      523.59     20.06 o
   1   4  12       29.76       35.78      4.30 o
   2   4  12        6.55        0.47      5.55 o
   3   4  12      189.39      186.48     12.78 o
   4   4  12      330.50      369.73     19.92 o
   5   4  12       19.25       15.38     11.36 o
   6   4  12     1079.78     1043.62     39.29 o
   7   4  12       17.15        1.33     14.08 o
   8   4  12        1.03       15.41     12.90 o
   1   5  12      522.47      568.10     27.02 o
   2   5  12       41.94       39.71      3.32 o
   3   5  12      142.14      134.00     10.52 o
   4   5  12        2.43       -3.04     10.37 o
   5   5  12       20.40       20.56     11.52 o
   6   5  12      644.51      649.02     34.25 o
   7   5  12       14.67       18.04     14.75 o
   0   6  12      288.52      268.51     19.33 o
   1   6  12       14.81       30.07     12.34 o
   2   6  12      806.94      734.19     21.28 o
   3   6  12       73.29       74.16      6.78 o
   4   6  12        2.49       25.39      9.64 o
   5   6  12        4.56       16.67     10.50 o
   6   6  12       43.16       27.80     14.85 o
   7   6  12        0.00       21.35     12.19 o
   1   7  12       17.12       27.46      8.95 o
   2   7  12        0.40        5.37      7.51 o
   3   7  12       23.52       11.18     14.11 o
   4   7  12       75.96       83.12      7.89 o
   5   7  12        4.91       -4.33     14.39 o
   6   7  12      376.67      374.71     24.77 o
   0   8  12        0.10       -7.63     13.89 o
   1   8  12       66.43       54.17     17.83 o
   2   8  12       70.93       62.63      5.36 o
   3   8  12       12.34       28.64     12.31 o
   4   8  12      121.37      106.76      8.98 o
   1   9  12      213.39      210.10     11.95 o
   2   9  12       17.03       11.62     25.10 o
   1   0  13    10346.26    10729.60     50.26 o
   3   0  13     1264.72     1336.60     28.93 o
   5   0  13      390.75      371.64     20.36 o
   7   0  13      168.62      162.73     12.93 o
   9   0  13       16.86       29.95      6.53 o
   1   1  13     1791.77     1650.32     14.91 o
   2   1  13     1494.11     1550.07     20.09 o
   3   1  13     3588.94     3661.50     33.92 o
   4   1  13     1312.82     1259.99     22.44 o
   5   1  13      785.30      735.70     20.03 o
   6   1  13      365.82      384.29     25.75 o
   7   1  13      537.20      518.25     27.93 o
   8   1  13       34.79       37.92      5.72 o
   0   2  13      339.14      338.55     16.43 o
   1   2  13     9042.21     9113.38     58.59 o
   2   2  13      208.30      234.93     14.73 o
   3   2  13      341.90      287.24     14.86 o
   4   2  13      129.13      106.64      8.45 o
   5   2  13      868.71      872.52     30.68 o
   6   2  13        2.97       -8.50     11.54 o
   7   2  13       29.58       33.17      5.89 o
   8   2  13       11.81       12.75     12.75 o
   1   3  13      172.47      160.74      9.05 o
   2   3  13        4.13       -2.84      5.40 o
   3   3  13       47.26       41.47      4.33 o
   4   3  13       56.64       55.50      5.22 o
   5   3  13     1038.53     1032.75     34.13 o
   6   3  13      336.90      344.61     23.46 o
   7   3  13      404.65      334.97     25.56 o
   8   3  13      165.17      155.50     12.57 o
   0   4  13      120.28      117.93      8.68 o
   1   4  13     1912.89     1882.49     40.52 o
   2   4  13       14.78       13.08      3.56 o
   3   4  13     1198.87     1154.42     32.35 o
   4   4  13        6.15       13.69      8.78 o
   5   4  13      260.29      271.45     19.21 o
   6   4  13        4.03       12.21     15.15 o
   7   4  13       72.49       75.90      7.96 o
   8   4  13        3.76        6.25     14.13 o
   1   5  13      833.39      872.00     20.02 o
   2   5  13        0.02        2.97      5.89 o
   3   5  13       71.69       64.94      5.97 o
   4   5  13        7.41       14.44     10.22 o
   5   5  13      370.89      370.25     23.97 o
   6   5  13       86.52       87.14      7.89 o
   7   5  13       33.14       32.02     14.24 o
   0   6  13      491.71      475.03     23.52 o
   1   6  13     1277.81     1205.77     25.84 o
   2   6  13       26.82       32.30      8.72 o
   3   6  13      322.76      345.40     23.15 o
   4   6  13        0.83       16.44      9.24 o
   5   6  13       79.72       90.75      7.76 o
   6   6  13        1.54       11.86     11.06 o
   1   7  13     1281.93     1209.90     27.76 o
   2   7  13        0.64       -8.05      8.05 o
   3   7  13       83.67       74.55      7.42 o
   4   7  13      124.56      136.34     10.52 o
   5   7  13      148.83      173.43     14.42 o
   0   8  13       13.03        6.45     14.06 o
   1   8  13      394.68      360.49     18.13 o
   2   8  13        3.59        9.76      9.39 o
   3   8  13      212.28      217.80     18.90 o
   4   8  13        2.65        1.54     14.03 o
   1   9  13       17.52       25.86     11.71 o
   2   9  13        0.84       -4.53      9.48 o
   0   0  14     3515.63     3329.46     39.35 o
   2   0  14       10.15        8.93      5.97 o
   4   0  14     6013.07     5662.26     66.32 o
   6   0  14      263.32      262.11     17.69 o
   8   0  14       26.15       25.01     11.77 o
   1   1  14       49.05       34.74      4.81 o
   2   1  14      508.08      551.64     17.20 o
   3   1  14      102.77      116.94      9.85 o
   4   1  14      140.30      149.42      7.68 o
   5   1  14     1003.11      933.62     27.00 o
   6   1  14      179.54      177.87     10.19 o
   7   1  14       43.79       50.66      4.45 o
   8   1  14       32.86       13.74     10.04 o
   0   2  14     6792.00     6979.52     61.27 o
   1   2  14      797.43      893.79     16.36 o
   2   2  14     5829.49     6305.51     62.78 o
   3   2  14        0.04       -8.55      8.78 o
   4   2  14      658.38      631.47     24.34 o
   5   2  14        1.57       11.77     10.44 o
   6   2  14       47.16       34.63     12.52 o
   7   2  14       16.91       19.73     11.16 o
   8   2  14      106.14       87.83      8.45 o
   1   3  14     2778.21     2768.75     57.97 o
   2   3  14       58.38       63.86      3.45 o
   3   3  14     1645.19     1697.67     37.10 o
   4   3  14      164.47      194.46     15.46 o
   5   3  14      191.87      206.75     14.75 o
   6   3  14      379.95      327.73     24.15 o
   7   3  14       59.63       44.09     16.10 o
   8   3  14       49.30       57.93      7.56 o
   0   4  14      812.01      823.39     25.53 o
   1   4  14       45.59       51.56      3.24 o
   2   4  14     2484.54     2521.26     53.96 o
   3   4  14        8.85        4.12      9.03 o
   4   4  14      648.79      651.26     27.39 o
   5   4  14      208.47      236.23     16.34 o
   6   4  14      279.62      288.04     22.27 o
   7   4  14       41.27       43.39      6.55 o
   8   4  14       22.24       30.05     13.51 o
   1   5  14      209.50      215.85     10.67 o
   2   5  14        0.36        5.81      5.51 o
   3   5  14      158.17      196.84     13.34 o
   4   5  14      254.80      274.55     21.02 o
   5   5  14       18.14        2.38     10.93 o
   6   5  14        6.27        0.00     14.49 o
   7   5  14       73.57       74.47      8.65 o
   0   6  14      878.61      842.94     31.91 o
   1   6  14        6.09       16.07      7.41 o
   2   6  14     1405.73     1416.28     29.01 o
   3   6  14       30.90       26.46      5.61 o
   4   6  14       72.06       66.00      6.30 o
   5   6  14        0.05       21.12     10.06 o
   6   6  14       47.99       54.29      7.89 o
   1   7  14      106.59      117.58      6.51 o
   2   7  14       72.24       63.95      4.78 o
   3   7  14        2.38       -1.31     12.09 o
   4   7  14       26.86       24.42     14.85 o
   5   7  14       48.29       42.83      7.29 o
   0   8  14       43.59       37.55      7.29 o
   1   8  14       28.35       30.11      6.48 o
   2   8  14      440.28      424.01     20.14 o
   3   8  14       67.31       33.87     17.97 o
   4   8  14      176.56      166.00     14.09 o
   1   9  14      113.24       98.55      6.20 o
   2   9  14        2.69       20.74      9.46 o
   1   0  15     1189.02     1607.19     26.39 o
   3   0  15      161.60      137.30      8.99 o
   5   0  15     1765.32     1844.90     43.48 o
   7   0  15      491.26      415.02     26.43 o
   1   1  15      946.31      874.55     11.65 o
   2   1  15      180.77      180.40      8.17 o
   3   1  15      469.96      497.14     13.70 o
   4   1  15        0.45       -1.87      6.03 o
   5   1  15      860.05      923.57     22.68 o
   6   1  15      122.05      165.18      8.62 o
   7   1  15       65.79       63.65      7.10 o
   8   1  15       68.97       70.39     22.31 o
   0   2  15      962.17      857.51     24.81 o
   1   2  15       34.87       40.32      2.64 o
   2   2  15     2773.02     2985.92     45.25 o
   3   2  15     5135.73     5337.43     62.55 o
   4   2  15      645.23      652.20     25.47 o
   5   2  15      436.64      425.27     21.97 o
   6   2  15       13.04       -1.11     13.49 o
   7   2  15      143.34      124.17     10.52 o
   8   2  15        8.99       10.22     14.39 o
   1   3  15       36.95       46.37      3.24 o
   2   3  15      202.54      205.68      9.74 o
   3   3  15        0.19       10.57      7.47 o
   4   3  15      349.91      368.93     19.95 o
   5   3  15      253.24      289.54     20.77 o
   6   3  15        0.02      -11.72     11.93 o
   7   3  15      266.04      231.90     18.52 o
   8   3  15       23.34       22.81     14.67 o
   0   4  15     1516.37     1678.93     36.33 o
   1   4  15      385.14      423.68     15.72 o
   2   4  15      202.52      195.94      9.88 o
   3   4  15       20.90       29.19      4.56 o
   4   4  15      170.08      153.51     11.94 o
   5   4  15     1142.79     1106.27     38.38 o
   6   4  15      126.04      121.81      8.88 o
   7   4  15       37.54       39.34     14.06 o
   1   5  15      996.43      978.56     25.91 o
   2   5  15       10.21       -0.45      6.36 o
   3   5  15      577.79      547.83     25.67 o
   4   5  15        0.82        3.22      8.93 o
   5   5  15       10.99        1.21     13.23 o
   6   5  15        0.80        8.27      9.54 o
   7   5  15      190.65      214.91     18.49 o
   0   6  15      383.94      436.88     24.85 o
   1   6  15      279.70      303.03     17.64 o
   2   6  15        9.66       15.37     11.72 o
   3   6  15      133.71      156.27     11.88 o
   4   6  15        4.67      -13.95     13.95 o
   5   6  15      133.14      140.80     13.03 o
   6   6  15        0.17      -13.66     14.67 o
   1   7  15       18.29       17.34      7.47 o
   2   7  15        0.10       -8.93      8.93 o
   3   7  15      215.96      193.87     16.93 o
   4   7  15       15.66        2.76     14.46 o
   5   7  15        4.00       18.04     12.21 o
   0   8  15        0.35       13.33     15.20 o
   1   8  15        8.67        1.13     10.76 o
   2   8  15       74.43       80.19      6.32 o
   3   8  15      107.86      123.49     10.93 o
   4   8  15       32.75       35.45      7.27 o
   1   9  15        6.07       12.33      9.21 o
   0   0  16     4432.85     4978.47     51.42 o
   2   0  16     7897.41     7842.97     68.12 o
   4   0  16        2.43       -1.54      9.08 o
   6   0  16     2216.54     2215.80     52.75 o
   8   0  16        2.00        5.74     10.90 o
   1   1  16     1090.85     1153.86     12.93 o
   2   1  16      690.58      728.58     15.52 o
   3   1  16       22.32       22.20      6.05 o
   4   1  16      212.33      227.54     13.67 o
   5   1  16      810.21      788.49     32.61 o
   6   1  16        2.80       -4.12     12.53 o
   7   1  16        6.05       -6.43     16.70 o
   8   1  16      104.57      100.57      6.10 o
   0   2  16      338.72       67.21     29.92 o
   1   2  16      255.23      294.57     11.56 o
   2   2  16     5424.73     5522.13     61.86 o
   3   2  16        3.56       20.58      8.14 o
   4   2  16      211.69      203.52     14.09 o
   5   2  16       88.17       93.36      9.60 o
   6   2  16      786.46      824.21     33.65 o
   7   2  16      178.47      207.69     16.10 o
   8   2  16      116.85      104.50      8.98 o
   1   3  16       20.74       11.54      3.51 o
   2   3  16       36.54       46.12      5.50 o
   3   3  16      215.90      220.36     15.06 o
   4   3  16      273.50      299.79     17.82 o
   5   3  16      366.65      381.19     22.51 o
   6   3  16      657.19      686.55     32.84 o
   7   3  16       91.53       76.83      8.19 o
   8   3  16       25.12       29.54      6.71 o
   0   4  16     4790.90     4461.80     60.23 o
   1   4  16       13.18       11.24      5.78 o
   2   4  16        5.14       16.37      7.99 o
   3   4  16      137.45      133.80      9.78 o
   4   4  16     1238.50     1367.55     38.88 o
   5   4  16      106.11       99.25      8.73 o
   6   4  16      500.83      489.05     28.43 o
   7   4  16       39.73       34.25     13.97 o
   1   5  16        8.86        4.37     10.52 o
   2   5  16       14.50        2.82      6.87 o
   3   5  16       95.11       99.35      7.22 o
   4   5  16      120.98      107.60      8.50 o
   5   5  16        2.68       22.06     10.39 o
   6   5  16        0.90       18.22     11.98 o
   7   5  16        8.26        7.94     12.80 o
   0   6  16     2708.89     2755.80     56.10 o
   1   6  16      140.10      135.57      8.04 o
   2   6  16       85.10       83.17      6.48 o
   3   6  16       79.80       72.24      7.39 o
   4   6  16     1221.29     1171.63     41.68 o
   5   6  16        4.54        9.54     11.64 o
   6   6  16        2.68      -15.71     15.71 o
   1   7  16       92.25       83.31     21.96 o
   2   7  16      143.04      157.41     27.34 o
   3   7  16       63.87       56.93      7.37 o
   4   7  16        2.11       16.79     12.37 o
   5   7  16        0.06       -4.58     14.24 o
   0   8  16     1511.36     1402.42     47.34 o
   1   8  16        1.54       13.00      8.71 o
   2   8  16       85.65       90.49     19.38 o
   3   8  16       10.37       18.19     12.31 o
   4   8  16      264.82      237.97     21.61 o
   1   9  16        0.16       -4.36     10.50 o
   1   0  17       37.71       32.66      8.56 o
   3   0  17      801.66      874.36     25.76 o
   5   0  17     1970.39     1997.25     46.16 o
   7   0  17       62.35       70.53      6.37 o
   1   1  17       42.88       33.19      2.77 o
   2   1  17       16.60        9.37      5.24 o
   3   1  17     1001.26      973.63     49.34 o
   4   1  17       30.49       25.29      4.08 o
   5   1  17     1731.65     1694.90     53.57 o
   6   1  17      341.85      321.07     31.11 o
   7   1  17      467.28      453.92     20.20 o
   8   1  17       38.90       34.87      6.52 o
   0   2  17     2074.33     1259.76     52.96 o
   1   2  17     1202.43     1400.99     46.57 o
   2   2  17     2012.36     1956.91     38.61 o
   3   2  17      155.65      148.15     10.80 o
   4   2  17      389.01      357.66     21.67 o
   5   2  17       42.05       34.25     12.42 o
   6   2  17      150.65      134.02     12.62 o
   7   2  17        0.16        5.19     10.88 o
   8   2  17       17.69       27.14     15.66 o
   1   3  17      331.20      335.76     13.42 o
   2   3  17      118.03      121.40      6.69 o
   3   3  17      812.60      783.60     27.00 o
   4   3  17       48.55       53.14      5.48 o
   5   3  17       15.00       14.62     10.34 o
   6   3  17       14.49       14.64     12.70 o
   7   3  17      210.67      211.90     18.34 o
   8   3  17       10.35        9.42     13.87 o
   0   4  17     1151.56     1124.91     31.73 o
   1   4  17      118.48      143.98      7.74 o
   2   4  17     1452.54     1510.84     32.07 o
   3   4  17        5.14        4.53      9.34 o
   4   4  17      576.92      636.58     28.79 o
   5   4  17       64.66       57.52      6.68 o
   6   4  17      138.33      155.42     13.77 o
   7   4  17      129.96      126.26      9.91 o
   1   5  17      132.85      126.36      6.92 o
   2   5  17      218.86      223.58     10.97 o
   3   5  17      162.79      164.88     13.49 o
   4   5  17       77.33       74.60      6.81 o
   5   5  17      464.24      480.22     27.74 o
   6   5  17       73.13       56.44      7.94 o
   7   5  17       50.66       33.84     16.51 o
   0   6  17      206.54      232.13     16.42 o
   1   6  17      192.95      203.12     35.52 o
   2   6  17        2.18        0.47      9.38 o
   3   6  17       24.70       33.20      5.66 o
   4   6  17       14.67       26.52     12.19 o
   5   6  17       87.33       81.48      7.99 o
   6   6  17        0.64       20.34     13.38 o
   1   7  17        2.49        4.23      8.14 o
   2   7  17       12.76        0.97     12.74 o
   3   7  17       96.08      105.19      7.91 o
   4   7  17        2.88        5.71     12.90 o
   5   7  17      197.56      197.93     13.34 o
   0   8  17      498.17      472.03     30.30 o
   1   8  17        2.92        5.14      8.59 o
   2   8  17       73.92       72.72      6.05 o
   3   8  17       35.72       49.66      7.37 o
   0   0  18     4100.33     4239.58     50.90 o
   2   0  18     1469.66     1710.25     34.53 o
   4   0  18     2771.44     2934.16     51.44 o
   6   0  18      125.52      136.09     12.24 o
   8   0  18      429.65      423.93     29.66 o
   1   1  18      112.89      107.66      4.08 o
   2   1  18     1034.25     1075.22     19.39 o
   3   1  18       42.61       50.98      9.71 o
   4   1  18      150.65      162.39      8.42 o
   5   1  18       89.73       85.20     16.26 o
   6   1  18       11.90       10.81     15.41 o
   7   1  18        6.92        6.44      8.68 o
   8   1  18       10.74       -9.51     19.43 o
   0   2  18     2966.51     2397.17     56.47 o
   1   2  18       29.24       30.00      8.84 o
   2   2  18       47.96       61.59      5.22 o
   3   2  18      241.33      260.33     16.98 o
   4   2  18     3780.58     3941.09     61.38 o
   5   2  18      352.07      412.66     22.64 o
   6   2  18      480.77      515.83     27.13 o
   7   2  18       75.21       68.38      7.84 o
   8   2  18      151.70      160.93     14.54 o
   1   3  18      239.44      212.74     10.56 o
   2   3  18        1.31        2.90      7.71 o
   3   3  18       81.45       85.15      6.71 o
   4   3  18      346.05      329.26     20.67 o
   5   3  18      298.96      266.50     16.88 o
   6   3  18       63.71       42.44     15.77 o
   7   3  18       16.36       -8.35     15.20 o
   8   3  18        4.45       12.77     11.93 o
   0   4  18       14.66       10.42     12.75 o
   1   4  18        1.60        6.75      5.86 o
   2   4  18     3650.63     3642.98     42.00 o
   3   4  18        0.06        7.44      8.93 o
   4   4  18      268.18      275.98     19.51 o
   5   4  18        4.60       -2.30     10.52 o
   6   4  18      200.39      219.52     18.15 o
   7   4  18       21.96       19.20     14.11 o
   1   5  18      463.72      481.18     17.28 o
   2   5  18       95.51       94.33      4.81 o
   3   5  18       27.07       30.77      5.29 o
   4   5  18       19.84       11.49     12.80 o
   5   5  18       79.69       89.35      7.86 o
   6   5  18       13.45       17.43     12.34 o
   7   5  18        8.95        3.28     15.71 o
   0   6  18      141.40      122.40      9.57 o
   1   6  18       13.70        8.62     16.21 o
   2   6  18     1942.21     1875.28     35.06 o
   3   6  18       18.56       19.40     10.57 o
   4   6  18       98.27       89.37      8.17 o
   5   6  18        1.77       -2.84     12.82 o
   6   6  18      549.77      552.97     34.02 o
   1   7  18        8.06        4.10      8.61 o
   2   7  18       11.56       20.38      9.26 o
   3   7  18        0.52       -2.76     12.47 o
   4   7  18       33.40       40.32      7.09 o
   5   7  18        8.72        1.56     14.01 o
   0   8  18      454.35      427.58     29.84 o
   1   8  18        0.25        5.22     18.41 o
   2   8  18      563.31      522.33     23.06 o
   3   8  18       22.91       21.93     16.87 o
   1   0  19      139.30      159.06      7.95 o
   3   0  19       36.63       68.94      4.89 o
   5   0  19      157.13      188.36     14.52 o
   7   0  19        0.29       -6.53     12.01 o
   1   1  19      218.49      231.48      7.01 o
   2   1  19       86.90      102.59      5.93 o
   3   1  19      697.25      747.05     18.40 o
   4   1  19       20.50       26.41      7.86 o
   5   1  19        0.25        7.61      7.09 o
   6   1  19      148.08      144.69      8.40 o
   7   1  19      413.47      364.65     18.87 o
   8   1  19       83.01       79.83     14.01 o
   0   2  19      931.05      -60.08     60.08 o
   1   2  19       51.54       60.81      4.24 o
   2   2  19      242.11      204.35     16.16 o
   3   2  19      284.02      275.73     17.44 o
   4   2  19      204.84      209.47     14.29 o
   5   2  19      341.47      308.45     21.61 o
   6   2  19      243.55      264.06     18.31 o
   7   2  19       12.24       23.01     11.39 o
   8   2  19       42.51        7.81     17.02 o
   1   3  19        3.33      -12.26     12.26 o
   2   3  19      160.61      182.53     15.91 o
   3   3  19      315.21      329.59     19.62 o
   4   3  19      390.97      415.96     22.59 o
   5   3  19       80.49      104.35      8.09 o
   6   3  19        3.39        0.00     14.34 o
   7   3  19      408.56      376.84     28.47 o
   0   4  19     1441.09     1482.43     39.08 o
   1   4  19       96.28      143.65     42.51 o
   2   4  19     1226.55     1224.59     26.30 o
   3   4  19      103.50      116.66     10.29 o
   4   4  19      123.34      150.05     12.78 o
   5   4  19       70.11       93.41      7.47 o
   6   4  19        3.55       -6.81     13.03 o
   7   4  19       70.34       85.17      8.32 o
   1   5  19      638.79      644.66     19.50 o
   2   5  19       22.69       18.74      7.67 o
   3   5  19       26.73       23.68     11.72 o
   4   5  19      144.30      128.55     10.34 o
   5   5  19      622.23      661.66     34.51 o
   6   5  19      131.56      128.90     10.17 o
   0   6  19      532.32      496.99     26.74 o
   1   6  19       17.24       19.73      8.21 o
   2   6  19        3.39       -7.42      9.83 o
   3   6  19        5.06       16.12      9.21 o
   4   6  19       19.11       34.22     12.62 o
   5   6  19       59.05       50.30      7.61 o
   6   6  19       11.28       16.21     14.13 o
   1   7  19      114.32      122.64      7.39 o
   2   7  19        0.83        4.33      7.77 o
   3   7  19       27.71       21.09     15.61 o
   4   7  19        1.55        8.86     12.54 o
   5   7  19       57.80       82.63      8.04 o
   0   8  19        0.16        1.44     16.59 o
   1   8  19       10.31        8.03     18.75 o
   2   8  19       15.33       -5.29     13.55 o
   3   8  19       62.33       72.98      7.86 o
   0   0  20     2891.27     2673.10     43.50 o
   2   0  20     4916.14     5090.08     61.65 o
   4   0  20        1.02        1.77     10.19 o
   6   0  20      289.67      299.52     22.55 o
   8   0  20       18.40       24.59     13.38 o
   1   1  20        9.19       -5.97      5.97 o
   2   1  20       91.89       95.43      5.89 o
   3   1  20       32.56       31.95      4.45 o
   4   1  20      549.52      548.83     17.70 o
   5   1  20        7.29        4.11      7.94 o
   6   1  20       36.37       37.78     10.03 o
   7   1  20       62.11       42.08     12.38 o
   8   1  20      284.41      272.68     14.92 o
   0   2  20     1540.03     1090.13     50.06 o
   1   2  20      201.64      195.88      9.87 o
   2   2  20     1713.54     1729.39     38.39 o
   3   2  20       30.09       32.46     10.88 o
   4   2  20      677.58      714.01     28.98 o
   5   2  20       15.62       13.82     11.13 o
   6   2  20      638.84      642.16     32.79 o
   7   2  20        3.85        4.15     11.46 o
   8   2  20        6.93       19.05     13.46 o
   1   3  20     4193.44     4251.50     90.14 o
   2   3  20       79.98      103.68      8.26 o
   3   3  20      913.84      975.71     31.30 o
   4   3  20      175.00      187.44     12.65 o
   5   3  20      143.54      162.08     13.31 o
   6   3  20      206.94      195.97     17.26 o
   7   3  20        0.22        2.89     13.84 o
   0   4  20     7946.55     7990.39     87.16 o
   1   4  20       20.79       19.18      6.89 o
   2   4  20     1224.38     1316.51     26.67 o
   3   4  20        1.32       -8.91      9.86 o
   4   4  20      166.42      171.89     12.50 o
   5   4  20        0.52       12.19     11.82 o
   6   4  20        1.38        6.99     11.26 o
   7   4  20        1.22       -3.07     13.36 o
   1   5  20       23.16       25.04      5.01 o
   2   5  20       68.53       72.37      6.09 o
   3   5  20      218.28      185.42     13.54 o
   4   5  20       27.04       15.69     12.60 o
   5   5  20      130.86      141.29     11.13 o
   6   5  20       80.86       91.67      8.81 o
   0   6  20      730.95      629.64     30.05 o
   1   6  20      153.01      175.53     26.46 o
   2   6  20       77.78       86.23      5.25 o
   3   6  20       11.95       26.69     10.55 o
   4   6  20      691.09      707.89     34.66 o
   5   6  20       35.33       41.16      7.24 o
   1   7  20        2.53       -1.03     10.99 o
   2   7  20       46.50       60.45     16.95 o
   3   7  20       58.48       60.61      7.63 o
   4   7  20        4.07       10.55     11.77 o
   0   8  20      412.76      387.44     29.63 o
   1   8  20       75.39       71.55      5.79 o
   2   8  20      144.30      153.98     11.80 o
   1   0  21      944.62      886.63     29.88 o
   3   0  21      505.76      493.09     21.93 o
   5   0  21      447.27      528.72     26.51 o
   7   0  21        0.03       -5.46     13.49 o
   1   1  21     1546.32     1584.63     17.79 o
   2   1  21       65.12       67.58      6.32 o
   3   1  21      607.07      636.76     17.96 o
   4   1  21        2.42       -6.42      6.85 o
   5   1  21      536.21      553.88     42.47 o
   6   1  21      105.74      103.70      6.48 o
   7   1  21        3.21       32.13      7.95 o
   8   1  21      139.30      141.94      7.38 o
   0   2  21      505.59      198.10     21.14 o
   1   2  21     1569.90     1608.22     25.80 o
   2   2  21       55.98       68.63      6.32 o
   3   2  21      420.30      456.00     22.33 o
   4   2  21        8.61        1.95     11.91 o
   5   2  21        0.06        7.66     10.78 o
   6   2  21        1.19       -7.66     13.92 o
   7   2  21        1.80       -5.66     13.10 o
   1   3  21      292.53      228.79     84.18 o
   2   3  21        1.72       19.12      5.53 o
   3   3  21        9.40      -11.18     13.69 o
   4   3  21       56.82       77.00      7.19 o
   5   3  21      601.47      622.40     30.15 o
   6   3  21      205.02      205.95     17.82 o
   7   3  21       31.90       36.86     14.06 o
   0   4  21      187.79      195.14     12.90 o
   1   4  21        0.22       -6.82      7.16 o
   2   4  21       40.07       33.65      9.12 o
   3   4  21      473.00      481.39     25.26 o
   4   4  21        2.17        5.64     11.93 o
   5   4  21      150.76      166.85     13.03 o
   6   4  21       35.93       17.13     12.60 o
   7   4  21       10.92        3.12     13.95 o
   1   5  21      348.50      335.52     15.23 o
   2   5  21       18.09       17.55      8.88 o
   3   5  21      570.60      596.10     28.36 o
   4   5  21       77.91       77.23      7.52 o
   5   5  21        2.03        5.46     12.77 o
   6   5  21       57.22       51.38      8.55 o
   0   6  21       72.20       77.51      8.14 o
   1   6  21      552.83      536.49     19.73 o
   2   6  21       94.51       94.61      8.91 o
   3   6  21       76.36       72.96      6.88 o
   4   6  21        0.17      -13.74     15.56 o
   5   6  21        2.00       13.49     12.44 o
   1   7  21      197.56      214.11     17.14 o
   2   7  21       79.62       85.17      6.46 o
   3   7  21      274.57      309.15     21.25 o
   4   7  21       12.60       13.82     14.82 o
   0   8  21        3.66      -11.98     16.69 o
   1   8  21       43.94       38.62     11.72 o
   2   8  21       23.95       12.79     10.74 o
   0   0  22      529.85      552.76     23.04 o
   2   0  22     1376.33     1443.00     34.90 o
   4   0  22      261.12      279.55     19.97 o
   6   0  22      174.75      165.85     12.37 o
   1   1  22      780.31      758.63     14.31 o
   2   1  22      124.80      133.40      7.90 o
   3   1  22      275.47      289.00     13.64 o
   4   1  22       44.48       45.68      7.10 o
   5   1  22       50.77       54.17      4.66 o
   6   1  22      469.54      510.77     20.48 o
   7   1  22       17.90       22.45     10.37 o
   0   2  22        0.37      -37.32     37.32 o
   1   2  22      152.91      118.14     10.32 o
   2   2  22      833.75      846.22     29.51 o
   3   2  22      144.05      151.56     11.01 o
   4   2  22      490.89      507.18     26.00 o
   5   2  22      137.63      172.30     14.29 o
   6   2  22      354.25      299.38     20.15 o
   7   2  22       30.65       24.52     16.51 o
   1   3  22     1920.30     1965.23     58.28 o
   2   3  22      156.20      135.18      8.10 o
   3   3  22     1003.70      914.64     32.05 o
   4   3  22        8.42       10.65     10.95 o
   5   3  22        0.18        8.35     11.01 o
   6   3  22        1.22      -15.00     15.00 o
   7   3  22      201.62      196.47     15.36 o
   0   4  22      159.49      166.09     12.75 o
   1   4  22       45.82       51.58      3.62 o
   2   4  22      422.62      452.15     29.97 o
   3   4  22      132.01      108.19      8.30 o
   4   4  22      280.40      301.56     22.02 o
   5   4  22        7.23       16.64     13.00 o
   6   4  22       43.06       30.64     15.36 o
   1   5  22       55.86       61.37      4.76 o
   2   5  22        1.28       18.97      7.05 o
   3   5  22       87.95       77.64      7.42 o
   4   5  22       12.98       31.74     13.61 o
   5   5  22      244.42      236.25     18.29 o
   6   5  22       19.47       23.60     15.15 o
   0   6  22      645.75      701.00     31.77 o
   1   6  22       23.81       26.32     10.39 o
   2   6  22       30.66       33.13      8.73 o
   3   6  22       81.75       86.42      7.06 o
   4   6  22      298.15      336.72     22.12 o
   5   6  22       25.28       34.71      6.99 o
   1   7  22        1.27       -3.69      8.47 o
   2   7  22        3.30       -0.46      9.11 o
   3   7  22        7.84        6.02     14.08 o
   4   7  22      208.55      235.08     19.92 o
   0   8  22       77.85       92.49      9.57 o
   1   8  22        1.94        6.96      8.71 o
   2   8  22      149.82      159.95      9.80 o
   1   0  23      137.03      159.40     12.37 o
   3   0  23     1637.37     1593.13     40.25 o
   5   0  23      127.62      119.97      7.79 o
   7   0  23      335.73      363.66     26.02 o
   1   1  23      159.53      160.30      6.08 o
   2   1  23      335.74      342.55     13.57 o
   3   1  23     1702.50     1754.11     30.27 o
   4   1  23      231.34      202.53     10.72 o
   5   1  23        0.76       -8.33      8.33 o
   6   1  23        3.17        6.03      4.94 o
   7   1  23      443.02      460.80     23.55 o
   0   2  23      507.95      -59.95     59.95 o
   1   2  23     1881.44     1899.23     29.76 o
   2   2  23      266.08      239.66     19.13 o
   3   2  23      425.16      454.61     23.64 o
   4   2  23       53.26       50.37      6.20 o
   5   2  23        8.46      -11.08     11.08 o
   6   2  23       28.25       43.44      6.65 o
   7   2  23      105.25       79.05      8.60 o
   1   3  23      305.69      268.31    117.99 o
   2   3  23      222.06      229.08     12.63 o
   3   3  23       93.80      114.07      8.63 o
   4   3  23      149.82      181.86     14.82 o
   5   3  23       51.45       55.32      6.43 o
   6   3  23      248.74      276.99     20.02 o
   7   3  23        3.40      -14.77     14.77 o
   0   4  23      833.60      787.48     33.29 o
   1   4  23       79.50       71.91      9.25 o
   2   4  23      311.07      307.10     15.22 o
   3   4  23      346.50      332.51     22.35 o
   4   4  23       57.66       71.14      6.78 o
   5   4  23      681.91      698.87     32.97 o
   6   4  23       38.81       46.29     16.44 o
   1   5  23      604.17      571.38     20.18 o
   2   5  23      111.85      122.00      6.75 o
   3   5  23       24.18       36.12      5.29 o
   4   5  23        0.46       -6.50     12.01 o
   5   5  23       42.88       35.69     15.69 o
   6   5  23       44.95       36.96     15.66 o
   0   6  23       38.70       42.67     14.29 o
   1   6  23      703.37      715.38     23.13 o
   2   6  23       29.24       15.67     24.29 o
   3   6  23       43.78       28.82     16.28 o
   4   6  23       28.54       37.44     14.24 o
   5   6  23       82.64       86.22      8.42 o
   1   7  23      133.89      138.99      8.60 o
   2   7  23        0.74       -8.38      8.38 o
   3   7  23        0.89      -10.75     14.97 o
   0   8  23        0.19        0.00     14.82 o
   1   8  23      116.51      106.17      6.72 o
   0   0  24     1561.21     1754.54     40.40 o
   2   0  24      240.27      232.89     16.37 o
   4   0  24     1168.38     1169.62     37.38 o
   6   0  24       36.09       39.65     13.36 o
   1   1  24       34.20       44.59      2.59 o
   2   1  24        8.31       -1.34      7.43 o
   3   1  24      165.40      159.94      8.94 o
   4   1  24      499.93      510.28     18.63 o
   5   1  24       44.64       43.79      4.42 o
   6   1  24      110.41      119.83      8.45 o
   7   1  24      185.37      209.17     12.43 o
   0   2  24     2304.50      -95.64     95.64 o
   1   2  24       93.21       50.12     90.18 o
   2   2  24       13.73       20.46     11.77 o
   3   2  24        7.77       23.42     10.14 o
   4   2  24      126.14      140.27     11.06 o
   5   2  24       59.61       70.04      7.22 o
   6   2  24       11.90       17.86     13.95 o
   7   2  24       42.06       19.61     16.62 o
   1   3  24      524.06      443.95     45.86 o
   2   3  24      104.75       97.16      6.15 o
   3   3  24      224.73      222.19     15.34 o
   4   3  24      389.02      354.67     23.64 o
   5   3  24       24.08        6.32     11.91 o
   6   3  24      184.01      198.57     16.24 o
   7   3  24        1.11        3.14     14.06 o
   0   4  24      785.46      842.78     33.13 o
   1   4  24        0.26       -1.49      7.17 o
   2   4  24      287.48      301.91     15.65 o
   3   4  24      129.60      142.47     12.55 o
   4   4  24      133.53      116.00     10.01 o
   5   4  24      114.34      131.15     10.17 o
   6   4  24       74.47       88.62      8.70 o
   1   5  24       43.45       58.43     17.98 o
   2   5  24       20.95       20.77      9.15 o
   3   5  24        0.52        3.82     11.82 o
   4   5  24      103.30      123.21     10.85 o
   5   5  24        0.23       10.24     12.49 o
   0   6  24       67.33       52.40      7.37 o
   1   6  24       21.21       18.98     10.04 o
   2   6  24      430.03      428.94     19.40 o
   3   6  24        7.00       21.12     12.21 o
   4   6  24       64.43       62.94      7.99 o
   5   6  24       66.25       69.96      8.02 o
   1   7  24        4.87       -4.43      8.86 o
   2   7  24        7.69       15.70     10.65 o
   3   7  24        3.89       14.16     13.61 o
   1   0  25        6.13       -5.45      6.08 o
   3   0  25      512.52      474.34     25.24 o
   5   0  25      992.05      991.62     38.19 o
   7   0  25       11.05       14.95     12.52 o
   1   1  25       79.68       63.39      5.57 o
   2   1  25       39.82       36.11      3.83 o
   3   1  25      113.68      109.89      5.90 o
   4   1  25        0.28       -3.21      7.31 o
   5   1  25      111.27      112.27      6.20 o
   6   1  25        9.32       19.91      8.86 o
   7   1  25        0.11       -2.23     10.33 o
   0   2  25     3792.30     2108.54     96.17 o
   1   2  25     1241.68     1319.33     26.13 o
   2   2  25     1069.48     1047.10     34.66 o
   3   2  25       20.09       27.44     12.31 o
   4   2  25      163.73      205.15     15.31 o
   5   2  25      503.28      536.67     29.59 o
   6   2  25       55.11       76.59      7.71 o
   7   2  25       26.58       -3.09     14.97 o
   1   3  25       19.16      -20.98     38.88 o
   2   3  25       12.64       21.46      7.38 o
   3   3  25       18.80       12.95     11.52 o
   4   3  25        5.58        2.33     12.31 o
   5   3  25        1.10        7.81     12.34 o
   6   3  25       56.58       74.44      7.84 o
   0   4  25       54.96       57.47      8.63 o
   1   4  25      500.09      529.18     18.60 o
   2   4  25      293.28      338.71     15.00 o
   3   4  25      589.87      597.76     30.20 o
   4   4  25      197.03      191.97     16.64 o
   5   4  25       92.86       88.78      8.02 o
   6   4  25       69.41       51.61     17.76 o
   1   5  25       72.63       54.62      8.05 o
   2   5  25       61.02       69.37      5.67 o
   3   5  25        1.73        1.31      9.71 o
   4   5  25       29.87       20.66     13.28 o
   5   5  25        4.52      -10.50     13.16 o
   0   6  25        8.68       -9.03     14.77 o
   1   6  25      141.07      129.93      7.40 o
   2   6  25      134.16      143.82      7.97 o
   3   6  25      508.14      490.59     32.22 o
   4   6  25        6.37        0.00     14.82 o
   1   7  25       46.90       38.42      6.46 o
   2   7  25        0.06        0.69      9.02 o
   3   7  25       13.84        9.67     15.25 o
   0   0  26     3531.97     4021.26     62.28 o
   2   0  26     1396.70     1461.15     39.14 o
   4   0  26      104.34      142.39     12.14 o
   6   0  26      233.77      251.87     19.53 o
   1   1  26      577.34      544.97     13.78 o
   2   1  26      114.05      135.08      6.99 o
   3   1  26       23.75        6.41     16.83 o
   4   1  26       78.87      100.67      6.01 o
   5   1  26       15.13        3.27     16.86 o
   6   1  26       21.13       34.04      9.28 o
   7   1  26        2.26        7.68      8.57 o
   0   2  26      628.56     -100.49    100.49 o
   1   2  26      148.78      131.49    139.16 o
   2   2  26      473.38      523.51     25.95 o
   3   2  26       17.01      -11.62     14.44 o
   4   2  26      270.48      217.11     17.23 o
   5   2  26       76.40       83.58      7.99 o
   6   2  26       10.87       -7.24     12.39 o
   7   2  26       33.72       31.64     16.59 o
   1   3  26       20.35       24.64     10.00 o
   2   3  26       15.87       13.00      7.24 o
   3   3  26        7.80       17.91      9.78 o
   4   3  26      103.99      127.46      9.94 o
   5   3  26        0.60       -9.36     13.03 o
   6   3  26      162.89      191.37     13.97 o
   0   4  26      307.15      247.06     18.82 o
   1   4  26       31.22        9.54     27.23 o
   2   4  26       34.93       28.53      9.66 o
   3   4  26       40.95       24.19     14.62 o
   4   4  26      168.80      174.48     13.39 o
   5   4  26        5.94      -14.87     14.87 o
   6   4  26        0.76       36.83     13.49 o
   1   5  26       23.25       29.33      5.41 o
   2   5  26      103.54      113.97      6.78 o
   3   5  26        4.34       17.51     13.26 o
   4   5  26       35.77       22.66     13.28 o
   5   5  26       53.17       24.60     17.53 o
   0   6  26      510.60      527.47     31.92 o
   1   6  26        2.08       -9.36      9.36 o
   2   6  26       56.36       47.98      9.85 o
   3   6  26        3.39       16.33     14.03 o
   4   6  26       99.06      100.33      9.65 o
   1   7  26        1.02      -10.55     10.55 o
   2   7  26       73.33       75.45     14.26 o
   1   0  27     2242.84     2372.91     35.07 o
   3   0  27      510.03      591.97     27.69 o
   5   0  27       56.09       83.20      7.19 o
   7   0  27       99.91       90.72      8.68 o
   1   1  27      610.95      631.64     14.61 o
   2   1  27       19.06        8.97      7.99 o
   3   1  27      241.59      236.68     12.55 o
   4   1  27        7.97        0.67      9.82 o
   5   1  27       13.48        2.31      8.98 o
   6   1  27      119.22      158.91      8.74 o
   7   1  27       37.68       44.41      7.31 o
   0   2  27      839.31      220.28     25.43 o
   1   2  27      242.32      233.38     54.47 o
   2   2  27      366.40      421.95     24.92 o
   3   2  27     1532.69     1529.77     44.28 o
   4   2  27      157.73      162.86     14.31 o
   5   2  27       47.33       46.05     15.38 o
   6   2  27       52.04       43.41      7.61 o
   1   3  27        3.64       -7.16      8.83 o
   2   3  27        1.96       -5.75      8.37 o
   3   3  27        4.78       13.95     10.65 o
   4   3  27        4.65        8.80     11.16 o
   5   3  27        5.35        2.76      9.14 o
   6   3  27       24.71        4.68     15.00 o
   0   4  27      311.83      240.53     17.03 o
   1   4  27     1088.28     1176.64     28.33 o
   2   4  27      478.91      486.22     19.44 o
   3   4  27       56.36       44.44      6.96 o
   4   4  27      144.65      141.78     11.93 o
   5   4  27      183.64      242.35     19.33 o
   1   5  27        0.24        9.90     10.56 o
   2   5  27       31.75       45.76      4.39 o
   3   5  27        4.02       -9.73     15.89 o
   4   5  27       76.71       73.75      8.45 o
   5   5  27       12.77       20.51     13.49 o
   0   6  27        7.35       28.69     10.85 o
   1   6  27      225.88      256.34     23.43 o
   2   6  27        0.35        7.99     15.94 o
   3   6  27      182.08      206.20     16.52 o
   4   6  27       15.44       14.31     15.33 o
   1   7  27       51.02       64.93      5.53 o
   2   7  27        2.16       11.59     10.19 o
   0   0  28     1020.06     1104.68     36.76 o
   2   0  28      167.59      240.39     17.92 o
   4   0  28      411.52      371.82     25.51 o
   6   0  28      105.89      145.87     11.88 o
   1   1  28       85.53        4.82     24.60 o
   2   1  28       38.74       47.07     11.76 o
   3   1  28      228.38      214.52     11.75 o
   4   1  28        7.84        4.41      7.89 o
   5   1  28        0.02        7.08     15.36 o
   6   1  28      340.64      396.38     21.15 o
   0   2  28      213.17      -51.44     51.44 o
   1   2  28       28.24        0.24     28.97 o
   2   2  28      407.72      420.87     25.56 o
   3   2  28       53.64       37.32      7.91 o
   4   2  28        0.05       -7.39     11.72 o
   5   2  28        2.97       -8.17     14.87 o
   6   2  28        9.20       13.79     13.26 o
   1   3  28      561.93      636.80     43.10 o
   2   3  28       13.49       16.87      7.11 o
   3   3  28      259.76      268.85     21.33 o
   4   3  28        2.28        3.89     11.23 o
   5   3  28       37.78       44.19      6.63 o
   6   3  28       39.79       44.70     17.76 o
   0   4  28      664.28      559.71     35.15 o
   1   4  28       27.84      -30.69     57.84 o
   2   4  28       34.64       15.83     10.37 o
   3   4  28       18.29        9.06     12.34 o
   4   4  28       29.49       15.23     13.49 o
   5   4  28        1.87       -3.02     15.97 o
   1   5  28       75.81       80.65      5.34 o
   2   5  28        2.67       -0.06      8.83 o
   3   5  28       75.96       89.11      8.19 o
   4   5  28      193.95      188.28     12.01 o
   0   6  28      107.79       90.01      8.35 o
   1   6  28       17.69       24.12     10.76 o
   2   6  28       33.92       32.40     11.47 o
   3   6  28        9.52       15.36      6.91 o
   1   7  28       24.02       25.04     10.31 o
   1   0  29     2093.86     2355.36     65.11 o
   3   0  29        9.62        9.08     12.57 o
   5   0  29       86.63       91.88      7.99 o
   1   1  29      568.32      599.76     24.14 o
   2   1  29       81.71       80.14      4.95 o
   3   1  29      447.86      462.29     26.82 o
   4   1  29        8.57       14.31     13.64 o
   5   1  29      100.64      112.00      6.12 o
   6   1  29       38.70       43.87     11.69 o
   0   2  29       95.29      -42.83     42.83 o
   1   2  29       51.81       43.46      5.68 o
   2   2  29       66.09       83.84      7.47 o
   3   2  29      465.22      479.85     27.51 o
   4   2  29       95.03       88.52      7.99 o
   5   2  29      271.28      263.43     19.28 o
   6   2  29        3.30        4.73     11.91 o
   1   3  29       56.00      -68.70    166.03 o
   2   3  29        5.25       20.23     16.19 o
   3   3  29        2.23       -3.74     13.84 o
   4   3  29       83.68       90.29      7.56 o
   5   3  29        2.88      -14.64     14.64 o
   0   4  29      272.79      266.50     23.71 o
   1   4  29      303.53      302.23     16.26 o
   2   4  29       46.14       35.03     10.96 o
   3   4  29      193.00      233.58     18.62 o
   4   4  29        0.00        5.71     10.29 o
   5   4  29       70.98       70.27      8.73 o
   1   5  29      234.14      259.42     13.27 o
   2   5  29        0.55       -1.43      8.60 o
   3   5  29      109.88      131.17     12.47 o
   4   5  29        4.65      -14.29     14.29 o
   0   6  29        9.95       18.82     11.29 o
   1   6  29      110.96      135.08      7.35 o
   2   6  29        0.00        0.95      8.65 o
   3   6  29       32.23       45.20     16.12 o
   0   0  30      939.14     1111.22     36.73 o
   2   0  30      361.84      361.35     22.92 o
   4   0  30      301.88      295.49     19.18 o
   6   0  30        1.84      -13.05     13.05 o
   1   1  30       92.30       37.06     49.56 o
   2   1  30        3.81       -2.23      7.76 o
   3   1  30      123.59      130.37      6.60 o
   4   1  30      415.08      394.63     19.05 o
   5   1  30       58.09       65.84      5.37 o
   6   1  30        0.86        8.13      9.50 o
   0   2  30      492.11      309.09     30.76 o
   1   2  30      103.01      111.80     21.21 o
   2   2  30      128.59      145.60     12.21 o
   3   2  30        0.12      -15.61     15.61 o
   4   2  30       28.75       39.39      6.73 o
   5   2  30       18.24       26.03     14.18 o
   6   2  30       18.75       19.45     14.87 o
   1   3  30      595.34      652.15     26.55 o
   2   3  30      249.69      281.48     14.06 o
   3   3  30      333.37      396.53     26.17 o
   4   3  30        1.97       12.47      9.29 o
   5   3  30       93.24       96.51      8.81 o
   0   4  30       35.75       46.00     19.56 o
   1   4  30       50.03       32.79     63.34 o
   2   4  30      227.71      231.39     13.38 o
   3   4  30       96.47      154.14     12.44 o
   4   4  30       26.57       33.87     12.39 o
   5   4  30        6.96       19.12     15.61 o
   1   5  30      187.64      189.44      9.03 o
   2   5  30       38.74       57.43      6.76 o
   3   5  30       62.11       58.90      8.35 o
   4   5  30       41.42       43.34      7.76 o
   0   6  30       51.05       53.63     18.25 o
   1   6  30       11.77        6.78     17.24 o
   2   6  30       40.70       18.17     14.50 o
   1   0  31      193.61      207.53     10.60 o
   3   0  31       13.91        3.71     11.49 o
   5   0  31      321.02      406.48     28.34 o
   1   1  31      198.14      202.64      7.68 o
   2   1  31        0.03        7.44      7.64 o
   3   1  31      446.20      446.92     20.18 o
   4   1  31       55.45       53.83      5.37 o
   5   1  31       17.09       15.52     10.13 o
   6   1  31        2.97       10.38      9.06 o
   0   2  31      209.68      -63.94     63.94 o
   1   2  31        2.33      -39.48     39.48 o
   2   2  31       27.35       34.20      5.94 o
   3   2  31      391.29      421.41     27.33 o
   4   2  31        4.97        0.00     15.03 o
   5   2  31       61.08       66.30      7.94 o
   1   3  31        0.01      -69.40     69.40 o
   2   3  31       22.95       14.37     12.47 o
   3   3  31      110.99      115.02     10.85 o
   4   3  31       17.90       21.48     12.88 o
   5   3  31       60.57       61.80      7.89 o
   0   4  31        9.71        6.45     15.74 o
   1   4  31      370.34      416.07     20.51 o
   2   4  31       68.91       74.42      5.81 o
   3   4  31       40.22       35.89      7.66 o
   4   4  31       50.77       68.20      8.12 o
   1   5  31      171.09      162.10      8.87 o
   2   5  31       15.01       28.07      9.41 o
   3   5  31       83.89      100.86      8.75 o
   0   6  31       21.28       30.33      7.27 o
   1   6  31        0.96       -8.03      8.85 o
   0   0  32      324.99      309.68     23.48 o
   2   0  32       33.21       15.46     11.34 o
   4   0  32      547.92      483.38     29.76 o
   1   1  32       26.35      -22.10     22.10 o
   2   1  32        0.83        1.37      9.16 o
   3   1  32        1.69       -2.52      9.35 o
   4   1  32        7.79       19.90      8.08 o
   5   1  32       82.92      113.70      7.92 o
   0   2  32     1370.23     1333.18     53.72 o
   1   2  32       11.39       -9.89      9.89 o
   2   2  32        0.01      -11.62     13.21 o
   3   2  32      135.72      161.69     10.65 o
   4   2  32      110.79      142.31     11.47 o
   5   2  32       37.43       30.82     15.69 o
   1   3  32      319.46      362.52     18.03 o
   2   3  32        2.51        3.03      8.77 o
   3   3  32      214.38      243.87     18.69 o
   4   3  32       21.24       42.93     15.74 o
   5   3  32       51.22       43.23     18.61 o
   0   4  32        0.08      -26.39     26.39 o
   1   4  32        1.12      -62.78     62.95 o
   2   4  32       51.41       38.16     11.53 o
   3   4  32       14.90       29.54     15.08 o
   4   4  32       31.67       20.37     13.92 o
   1   5  32       13.77      -11.15     11.15 o
   2   5  32       28.58       41.04      6.37 o
   3   5  32        5.11       12.95     13.36 o
   0   6  32        6.91        9.47     13.92 o
   1   0  33        1.01        0.82     10.16 o
   3   0  33      412.05      409.35     28.63 o
   5   0  33       14.03       23.47     13.00 o
   1   1  33       82.12       82.07      4.29 o
   2   1  33       36.03       40.85      5.80 o
   3   1  33        0.49        6.08     13.41 o
   4   1  33        1.89       12.16      8.73 o
   5   1  33      190.60      233.38     12.10 o
   0   2  33       32.15      -72.93     72.93 o
   1   2  33      274.01      270.13     22.81 o
   2   2  33      167.81      185.53     13.90 o
   3   2  33       10.26       19.27     15.23 o
   4   2  33      198.37      198.19     15.56 o
   5   2  33        0.72       -3.17     14.90 o
   1   3  33       38.46      -36.97     70.29 o
   2   3  33        1.31        2.67      8.50 o
   3   3  33       52.60       62.38      8.24 o
   4   3  33        9.05       12.24     13.69 o
   0   4  33      448.60      481.15     29.12 o
   1   4  33      140.14      179.46     24.52 o
   2   4  33      289.09      349.71     16.89 o
   3   4  33        5.19       -4.58     13.21 o
   1   5  33        4.57       17.43      9.86 o
   2   5  33       15.23       14.16     13.49 o
   0   0  34       61.71       44.31     16.23 o
   2   0  34     1530.16     1706.74     50.58 o
   4   0  34       22.74      -13.23     17.46 o
   1   1  34       10.29      -18.04     18.04 o
   2   1  34        0.93       -8.02      9.47 o
   3   1  34       12.96       14.28      9.00 o
   4   1  34        0.90       -9.91     11.86 o
   5   1  34        1.25        6.48     12.17 o
   0   2  34      152.83       69.20     26.83 o
   1   2  34       92.40       72.78    135.79 o
   2   2  34      555.98      662.10     36.17 o
   3   2  34      125.50      162.10     13.97 o
   4   2  34        1.80        9.11     13.89 o
   1   3  34        2.48       -5.74     18.93 o
   2   3  34        0.21        0.20      9.45 o
   3   3  34       11.60       23.83     13.49 o
   4   3  34        0.08        4.73     11.93 o
   0   4  34        5.31      -28.26     28.26 o
   1   4  34        1.92      -22.16     22.16 o
   2   4  34       34.81       -1.41     13.54 o
   3   4  34        0.83       14.18     13.08 o
   1   5  34        1.90      -10.41     10.41 o
   1   0  35        0.27       -8.20      8.20 o
   3   0  35        2.45        7.14     13.51 o
   1   1  35       87.06       52.78     39.44 o
   2   1  35       30.95       46.09     11.15 o
   3   1  35        5.96       -9.53     10.27 o
   4   1  35      110.56      127.06     13.03 o
   0   2  35      109.11      -40.45     40.45 o
   1   2  35       16.15      -22.75     56.20 o
   2   2  35      331.24      423.82     31.06 o
   3   2  35        5.02        7.39     14.87 o
   4   2  35      158.29      198.71     16.34 o
   1   3  35       10.75       -3.62      9.11 o
   2   3  35        6.60       -0.74     17.74 o
   3   3  35        0.19        7.73     14.54 o
   0   4  35       72.57       39.94     22.76 o
   1   4  35      141.41      176.41     10.55 o
   2   4  35       96.75       99.67      7.11 o
   0   0  36      747.72      786.57     37.72 o
   2   0  36       30.97       18.04     15.66 o
   4   0  36      402.64      462.82     34.49 o
   1   1  36      133.42      -36.46     42.69 o
   2   1  36        0.07        9.38      9.30 o
   3   1  36       21.30       14.51     14.24 o
   4   1  36       34.99       31.09      6.83 o
   0   2  36      277.37      175.73     17.49 o
   1   2  36        9.96        8.10     10.48 o
   2   2  36       32.81        1.51     20.51 o
   3   2  36        3.64       -9.19     14.57 o
   1   3  36       12.29       17.59      9.20 o
   2   3  36        5.98      -16.44     17.95 o
   3   3  36       71.57       92.11      8.78 o
   0   4  36       86.50       86.32     10.14 o
   1   4  36        1.39      -31.10     32.12 o
   1   0  37       38.59       45.78      6.53 o
   3   0  37       58.21       43.08     20.17 o
   1   1  37      164.32      -10.63     43.45 o
   2   1  37       11.18       27.33     10.71 o
   3   1  37      278.96      311.46     38.41 o
   0   2  37      126.67      -43.52     43.52 o
   1   2  37        1.56       -5.19     10.08 o
   2   2  37      103.84      106.03      9.81 o
   3   2  37       10.91       11.11     14.64 o
   1   3  37        0.44      -32.63     32.63 o
   2   3  37       19.79       29.20     10.43 o
   0   0  38       41.16       34.53     18.64 o
   2   0  38      126.88      160.29     13.95 o
   1   1  38      138.89      -83.60     83.60 o
   2   1  38        0.75        1.54     13.88 o
   3   1  38      124.31      148.20      8.65 o
   0   2  38        7.73      -27.93     27.93 o
   1   2  38        5.92       -1.42     12.75 o
   2   2  38       12.26       -8.07     18.14 o
   1   3  38       81.62       76.05     12.55 o
   1   0  39       90.95      137.08     23.18 o
   1   1  39      205.46      147.68     21.99 o
   2   1  39       48.34       52.38      7.75 o
   0   2  39        2.76      -18.69     18.69 o
   1   2  39        8.57      -22.77     22.77 o
   0   0  40        6.10      -12.37     17.66 o
   1   1  40       19.35      -17.53     17.53 o
 
